# Supplementary material for: Epidemiological findings and policy implications from the nationwide schistosomiasis and intestinal helminthiasis survey in Sudan
Source: Parasit Vectors. 2019 Sep 5;12:429. doi: 10.1186/s13071-019-3689-z (PMC6728938; doi:10.1186/s13071-019-3689-z)
Supplement: Supplementary file 1 — Additional file 1: Table S1. Prevalence of schistosomiasis by grade. Table S2. Other helminthiases prevalence. Table S3. Schistosomiasis haematobium prevalence by state, locality and ecological zone. Table S4. Schistosomiasis mansoni prevalence by state, locality and ecological zone. Table S5. MDA target areas (community-wide at 8% a threshold). Table S6. MDA target areas (community-wide at a 15% threshold). Table S7. MDA target areas (school-aged children at a 3% threshold). Table S8. MDA target areas (school-aged children at a 5% threshold). [file 13071_2019_3689_MOESM1_ESM.xls]

## Sheet: Table S1
	Table S1. Prevalence of schistosomiasis by grade
		S. haematobium					S. mansoni
	Grade	boys		girls			boys		girls
	2	1026/18199	0.056	656/14922	0.044		126/17428	0.007	48/14303	0.003
	4	1162/18091	0.064	589/15152	0.039		166/17474	0.009	49/14560	0.003
	6	1219/18254	0.067	564/14445	0.039		167/17525	0.01	45/13760	0.003

## Sheet: Table S2
	Table S2. Prevalence by different type of helminthiasis
	State	N	Ascaris lumbricoides	Trichuris trichiura	Nector americanus	Ancylostoma duodenale	Hymenolepsis nana	Clonorchis sinesis	Metagonimus yokogawai	Taenia spp.	Hymenolepsis diminuta	Diphyllobothrium latum	Enterobius vermicularis	Paragonimus westermani	Paragonimus uterbilateralis	Heterophyes heterophyes	others
	Red Sea	2425	0(0.0%)	0(0.0%)	0(0.0%)	0(0.0%)	198(8.2%)	0(0.0%)	0(0.0%)	0(0.0%)	0(0.0%)	0(0.0%)	11(0.4%)	0(0.0%)	0(0.0%)	0(0.0%)	0(0.0%)
	River Nile	2988	2(0.1%)	2(0.1%)	0(0.0%)	1(0.0%)	125(4.2%)	0(0.0%)	0(0.0%)	0(0.0%)	1(0.0%)	0(0.0%)	17(0.6%)	1(0.0%)	1(0.0%)	0(0.0%)	0(0.0%)
	Kassala	3441	0(0.0%)	1(0.0%)	0(0.0%)	0(0.0%)	165(4.8%)	1(0.0%)	0(0.0%)	1(0.0%)	0(0.0%)	0(0.0%)	14(0.4%)	0(0.0%)	0(0.0%)	0(0.0%)	1(0.0%)
	Khartoum	5514	0(0.0%)	0(0.0%)	0(0.0%)	0(0.0%)	436(7.9%)	1(0.0%)	1(0.0%)	4(0.1%)	0(0.0%)	0(0.0%)	23(0.4%)	0(0.0%)	0(0.0%)	0(0.0%)	2(0.0%)
	Al Jazirah	5710	0(0.0%)	0(0.0%)	0(0.0%)	1(0.0%)	309(5.4%)	1(0.0%)	0(0.0%)	0(0.0%)	0(0.0%)	0(0.0%)	5(0.1%)	0(0.0%)	0(0.0%)	0(0.0%)	0(0.0%)
	Al Qadarif	5821	2(0.0%)	1(0.0%)	0(0.0%)	0(0.0%)	169(2.9%)	0(0.0%)	0(0.0%)	1(0.0%)	0(0.0%)	0(0.0%)	7(0.1%)	0(0.0%)	0(0.0%)	0(0.0%)	1(0.0%)
	Sennar	2763	1(0.0%)	1(0.0%)	1(0.0%)	0(0.0%)	175(6.3%)	0(0.0%)	0(0.0%)	5(0.2%)	1(0.0%)	0(0.0%)	4(0.1%)	0(0.0%)	0(0.0%)	0(0.0%)	0(0.0%)
	Blue Nile	3709	4(0.1%)	2(0.1%)	1(0.0%)	2(0.1%)	240(6.5%)	2(0.1%)	0(0.0%)	10(0.3%)	1(0.0%)	0(0.0%)	5(0.1%)	1(0.0%)	1(0.0%)	0(0.0%)	27(0.7%)
	White Nile	6579	2(0.0%)	0(0.0%)	0(0.0%)	0(0.0%)	383(5.8%)	0(0.0%)	1(0.0%)	8(0.1%)	3(0.0%)	0(0.0%)	4(0.1%)	0(0.0%)	0(0.0%)	0(0.0%)	1(0.0%)
	West Kordofan	10190	0(0.0%)	0(0.0%)	0(0.0%)	0(0.0%)	352(3.5%)	0(0.0%)	0(0.0%)	7(0.1%)	1(0.0%)	0(0.0%)	0(0.0%)	0(0.0%)	0(0.0%)	0(0.0%)	2(0.0%)
	North Kordofan	3578	0(0.0%)	0(0.0%)	0(0.0%)	0(0.0%)	220(6.1%)	0(0.0%)	0(0.0%)	0(0.0%)	1(0.0%)	0(0.0%)	2(0.1%)	0(0.0%)	0(0.0%)	0(0.0%)	0(0.0%)
	South Kordofan	8402	2(0.0%)	2(0.0%)	2(0.0%)	24(0.3%)	324(3.9%)	0(0.0%)	3(0.0%)	1(0.0%)	4(0.0%)	0(0.0%)	4(0.0%)	0(0.0%)	0(0.0%)	1(0.0%)	11(0.1%)
	Northern	3578	6(0.2%)	1(0.0%)	0(0.0%)	1(0.0%)	34(1.0%)	0(0.0%)	0(0.0%)	1(0.0%)	0(0.0%)	0(0.0%)	25(0.7%)	0(0.0%)	0(0.0%)	0(0.0%)	0(0.0%)
	Central Darfur	3175	0(0.0%)	0(0.0%)	0(0.0%)	0(0.0%)	185(5.8%)	0(0.0%)	0(0.0%)	1(0.0%)	1(0.0%)	0(0.0%)	4(0.1%)	0(0.0%)	0(0.0%)	1(0.0%)	0(0.0%)
	East Darfur	4252	6(0.1%)	2(0.0%)	1(0.0%)	0(0.0%)	34(0.8%)	1(0.0%)	0(0.0%)	28(0.6%)	1(0.0%)	0(0.0%)	2(0.1%)	0(0.0%)	0(0.0%)	0(0.0%)	5(0.1%)
	West Darfur	3944	4(0.1%)	0(0.0%)	0(0.0%)	1(0.0%)	178(4.5%)	1(0.0%)	0(0.0%)	2(0.0%)	3(0.1%)	1(0.0%)	2(0.0%)	0(0.0%)	0(0.0%)	0(0.0%)	5(0.1%)
	North Darfur	6562	0(0.0%)	2(0.0%)	1(0.0%)	0(0.0%)	311(4.7%)	0(0.0%)	1(0.0%)	24(0.4%)	3(0.0%)	5(0.1%)	5(0.1%)	0(0.0%)	0(0.0%)	0(0.0%)	66(1.0%)
	South Darfur	14048	2(0.0%)	0(0.0%)	1(0.0%)	0(0.0%)	922(6.6%)	2(0.0%)	0(0.0%)	23(0.2%)	5(0.0%)	0(0.0%)	3(0.0%)	0(0.0%)	0(0.0%)	0(0.0%)	8(0.1%)
	Total	96679	74(0.1%)	14(0.0%)	7(0.0%)	86(0.1%)	4760(4.9%)	9(0.0%)	6(0.0%)	116(0.1%)	25(0.0%)	6(0.0%)	137(0.1%)	2(0.0%)	2(0.0%)	2(0.0%)	129(0.1%)

## Sheet: Table S3
Table S3. Schistosomiasis haematobium prevalence by state, locality and econolgical zone
State				Urine result		SUM
				-ve	+ve
B.Nile	Alkurmok	Ecological Zone	Far	278	8	286
				0.972028	0.027972	1
		SUM		278	8	286
				0.972028	0.027972	1
	Altadamon	Ecological Zone	Near	291	1	292
				0.996575	0.00342466	1
			Far	284	0	284
				1	0	1
		SUM		575	1	576
				0.998264	0.00173611	1
	Baw	Ecological Zone	Near	287	2	289
				0.99308	0.00692042	1
			Far	276	1	277
				0.99639	0.00361011	1
		SUM		563	3	566
				0.9947	0.00530035	1
	ALDamazein	Ecological Zone	Near	280	7	287
				0.97561	0.0243902	1
			Far	282	5	287
				0.982578	0.0174216	1
		SUM		562	12	574
				0.979094	0.0209059	1
	Geissan	Ecological Zone	Near	266	1	267
				0.996255	0.00374532	1
			Far	258	6	264
				0.977273	0.0227273	1
		SUM		524	7	531
				0.986817	0.0131827	1
	AlRosaeris	Ecological Zone	Near	245	37	282
				0.868794	0.131206	1
			Moderate	43	16	59
				0.728814	0.271186	1
			Far	278	6	284
				0.978873	0.0211268	1
		SUM		566	59	625
				0.9056	0.0944	1
	Wad Almahi	Ecological Zone	Near	106	0	106
				1	0	1
			Moderate	261	8	269
				0.97026	0.0297398	1
			Far	269	1	270
				0.996296	0.0037037	1
		SUM		636	9	645
				0.986047	0.0139535	1
	SUM	Ecological Zone	Near	1475	48	1523
				0.968483	0.0315167	1
			Moderate	304	24	328
				0.926829	0.0731707	1
			Far	1925	27	1952
				0.986168	0.013832	1
		SUM		3704	99	3803
				0.973968	0.0260321	1
Algazeira	Algorashi	Ecological Zone	Near	293	1	294
				0.996599	0.00340136	1
			Moderate	295	0	295
				1	0	1
		SUM		588	1	589
				0.998302	0.00169779	1
	Alkamlein	Ecological Zone	Near	290	3	293
				0.989761	0.0102389	1
			Moderate	293	1	294
				0.996599	0.00340136	1
			Far	288	2	290
				0.993103	0.00689655	1
		SUM		871	6	877
				0.993158	0.00684151	1
	Madani Alkubra	Ecological Zone	Near	255	3	258
				0.988372	0.0116279	1
			Moderate	270	5	275
				0.981818	0.0181818	1
		SUM		525	8	533
				0.984991	0.0150094	1
	Alhasaheisa	Ecological Zone	Near	293	0	293
				1	0	1
			Moderate	290	4	294
				0.986395	0.0136054	1
			Far	55	0	55
				1	0	1
		SUM		638	4	642
				0.993769	0.00623053	1
	Almanagil	Ecological Zone	Near	296	0	296
				1	0	1
			Moderate	294	2	296
				0.993243	0.00675676	1
			Far	289	0	289
				1	0	1
		SUM		879	2	881
				0.99773	0.00227015	1
	Um Algora	Ecological Zone	Near	289		289
				1		1
			Moderate	282		282
				1		1
			Far	229		229
				1		1
		SUM		800		800
				1		1
	South Algazeira	Ecological Zone	Near	295	0	295
				1	0	1
			Moderate	285	5	290
				0.982759	0.0172414	1
			Far	167	0	167
				1	0	1
		SUM		747	5	752
				0.993351	0.00664894	1
	East Algazeira	Ecological Zone	Near	273	1	274
				0.99635	0.00364964	1
			Moderate	288	3	291
				0.989691	0.0103093	1
			Far	292	0	292
				1	0	1
		SUM		853	4	857
				0.995333	0.00466744	1
	SUM	Ecological Zone	Near	2284	8	2292
				0.99651	0.0034904	1
			Moderate	2297	20	2317
				0.991368	0.00863185	1
			Far	1320	2	1322
				0.998487	0.00151286	1
		SUM		5901	30	5931
				0.994942	0.00505817	1
C.darfour	Azoom	Ecological Zone	Near	132	0	132
				1	0	1
			Moderate	167	1	168
				0.994048	0.00595238	1
			Far	210	1	211
				0.995261	0.00473934	1
		SUM		509	2	511
				0.996086	0.00391389	1
	Um Dakhun	Ecological Zone	Near	96	13	109
				0.880734	0.119266	1
			Moderate	46	6	52
				0.884615	0.115385	1
			Far	148	15	163
				0.907975	0.0920245	1
		SUM		290	34	324
				0.895062	0.104938	1
	Bundasi	Ecological Zone	Near	145	14	159
				0.91195	0.0880503	1
			Moderate	51	0	51
				1	0	1
			Far	194	0	194
				1	0	1
		SUM		390	14	404
				0.965347	0.0346535	1
	Zalingai	Ecological Zone	Near	256	13	269
				0.951673	0.0483271	1
			Moderate	319	8	327
				0.975535	0.0244648	1
			Far	279	6	285
				0.978947	0.0210526	1
		SUM		854	27	881
				0.969353	0.030647	1
	Makjur	Ecological Zone	Near	275	5	280
				0.982143	0.0178571	1
			Moderate	103	11	114
				0.903509	0.0964912	1
			Far	195	13	208
				0.9375	0.0625	1
		SUM		573	29	602
				0.951827	0.0481728	1
	Wadi Salih	Ecological Zone	Near	192	5	197
				0.974619	0.0253807	1
			Moderate	112	28	140
				0.8	0.2	1
			Far	246	13	259
				0.949807	0.0501931	1
		SUM		550	46	596
				0.922819	0.0771812	1
	SUM	Ecological Zone	Near	1096	50	1146
				0.95637	0.04363	1
			Moderate	798	54	852
				0.93662	0.0633803	1
			Far	1272	48	1320
				0.963636	0.0363636	1
		SUM		3166	152	3318
				0.954189	0.0458107	1
E.darfour	Eldeain	Ecological Zone	Near	201	27	228
				0.881579	0.118421	1
			Moderate	271	9	280
				0.967857	0.0321429	1
		SUM		472	36	508
				0.929134	0.0708661	1
	Elfardoos	Ecological Zone	Near	177	93	270
				0.655556	0.344444	1
		SUM		177	93	270
				0.655556	0.344444	1
	Abo Jabrah	Ecological Zone	Near	241	60	301
				0.800664	0.199336	1
			Moderate	265	33	298
				0.889262	0.110738	1
			Far	217	21	238
				0.911765	0.0882353	1
		SUM		723	114	837
				0.863799	0.136201	1
	Abo Karinka	Ecological Zone	Near	287	4	291
				0.986254	0.0137457	1
			Moderate	299	0	299
				1	0	1
		SUM		586	4	590
				0.99322	0.00677966	1
	Bahur Alarab	Ecological Zone	Near	205	78	283
				0.724382	0.275618	1
		SUM		205	78	283
				0.724382	0.275618	1
	Sheiria	Ecological Zone	Moderate	225	74	299
				0.752508	0.247492	1
		SUM		225	74	299
				0.752508	0.247492	1
	Adeilah	Ecological Zone	Near	291	3	294
				0.989796	0.0102041	1
			Moderate	298	2	300
				0.993333	0.00666667	1
		SUM		589	5	594
				0.991582	0.00841751	1
	Asalaiah	Ecological Zone	Near	177	106	283
				0.625442	0.374558	1
			Moderate	93	28	121
				0.768595	0.231405	1
		SUM		270	134	404
				0.668317	0.331683	1
	Yasein	Ecological Zone	Near	155	140	295
				0.525424	0.474576	1
			Moderate	149	119	268
				0.55597	0.44403	1
		SUM		304	259	563
				0.539964	0.460036	1
	SUM	Ecological Zone	Near	1734	511	2245
				0.772383	0.227617	1
			Moderate	1600	265	1865
				0.857909	0.142091	1
			Far	217	21	238
				0.911765	0.0882353	1
		SUM		3551	797	4348
				0.816697	0.183303	1
elgdareif	Albutanah	Ecological Zone	Far	307		307
				1		1
		SUM		307		307
				1		1
	Alrahed	Ecological Zone	Near	285	2	287
				0.993031	0.00696864	1
			Far	285	2	287
				0.993031	0.00696864	1
		SUM		570	4	574
				0.993031	0.00696864	1
	Alfaw	Ecological Zone	Near	309	5	314
				0.984076	0.0159236	1
		SUM		309	5	314
				0.984076	0.0159236	1
	Alfashagah	Ecological Zone	Near	251	2	253
				0.992095	0.00790514	1
			Far	361	0	361
				1	0	1
		SUM		612	2	614
				0.996743	0.00325733	1
	Elgreaishah	Ecological Zone	Near	303	1	304
				0.996711	0.00328947	1
			Far	297	9	306
				0.970588	0.0294118	1
		SUM		600	10	610
				0.983607	0.0163934	1
	Algdareif	Ecological Zone	Far	290	4	294
				0.986395	0.0136054	1
		SUM		290	4	294
				0.986395	0.0136054	1
	Almafazah	Ecological Zone	Near	291		291
				1		1
			Far	295		295
				1		1
		SUM		586		586
				1		1
	Basundah	Ecological Zone	Near	215	23	238
				0.903361	0.0966387	1
			Far	292	5	297
				0.983165	0.016835	1
		SUM		507	28	535
				0.947664	0.0523364	1
	East Algdareif	Ecological Zone	Near	289	5	294
				0.982993	0.0170068	1
			Far	288	13	301
				0.956811	0.0431894	1
		SUM		577	18	595
				0.969748	0.0302521	1
	West Algdareif	Ecological Zone	Near	243	4	247
				0.983806	0.0161943	1
			Far	316	0	316
				1	0	1
		SUM		559	4	563
				0.992895	0.0071048	1
	Galaa Alnahel	Ecological Zone	Near	298	1	299
				0.996656	0.00334448	1
			Far	303	1	304
				0.996711	0.00328947	1
		SUM		601	2	603
				0.996683	0.00331675	1
	Center Algdareif	Ecological Zone	Near	274	5	279
				0.982079	0.0179211	1
			Far	289	0	289
				1	0	1
		SUM		563	5	568
				0.991197	0.00880282	1
	SUM	Ecological Zone	Near	2758	48	2806
				0.982894	0.0171062	1
			Far	3323	34	3357
				0.989872	0.0101281	1
		SUM		6081	82	6163
				0.986695	0.0133052	1
Alkhartoum	Khartoum	Ecological Zone	Near	140	40	180
				0.777778	0.222222	1
			Moderate	318	39	357
				0.890756	0.109244	1
			Far	341	18	359
				0.949861	0.0501393	1
		SUM		799	97	896
				0.891741	0.108259	1
	Um bada	Ecological Zone	Far	301	2	303
				0.993399	0.00660066	1
		SUM		301	2	303
				0.993399	0.00660066	1
	Um dorman	Ecological Zone	Near	285	3	288
				0.989583	0.0104167	1
			Moderate	290	9	299
				0.9699	0.0301003	1
			Far	290	2	292
				0.993151	0.00684932	1
		SUM		865	14	879
				0.984073	0.0159272	1
	Bahry	Ecological Zone	Near	294	6	300
				0.98	0.02	1
			Moderate	282	7	289
				0.975779	0.0242215	1
			Far	282	2	284
				0.992958	0.00704225	1
		SUM		858	15	873
				0.982818	0.0171821	1
	Jabal Awlia	Ecological Zone	Near	284	15	299
				0.949833	0.0501672	1
			Moderate	278	25	303
				0.917492	0.0825083	1
			Far	280	17	297
				0.942761	0.0572391	1
		SUM		842	57	899
				0.936596	0.0634038	1
	Khalawei	Ecological Zone	Near	226	13	239
				0.945607	0.0543933	1
			Moderate	251	28	279
				0.899642	0.100358	1
			Far	364	30	394
				0.923858	0.0761421	1
		SUM		841	71	912
				0.922149	0.0778509	1
	East Nile	Ecological Zone	Near	255	35	290
				0.87931	0.12069	1
			Moderate	291	7	298
				0.97651	0.0234899	1
			Far	301	0	301
				1	0	1
		SUM		847	42	889
				0.952756	0.0472441	1
	Karari	Ecological Zone	Far	306	1	307
				0.996743	0.00325733	1
		SUM		306	1	307
				0.996743	0.00325733	1
	SUM	Ecological Zone	Near	1484	112	1596
				0.929825	0.0701754	1
			Moderate	1710	115	1825
				0.936986	0.0630137	1
			Far	2465	72	2537
				0.97162	0.02838	1
		SUM		5659	299	5958
				0.949815	0.0501846	1
N.Kordofan	Barah	Ecological Zone	Far	299		299
				1		1
		SUM		299		299
				1		1
	Alrahad	Ecological Zone	Near	244	52	296
				0.824324	0.175676	1
			Far	232	4	236
				0.983051	0.0169492	1
		SUM		476	56	532
				0.894737	0.105263	1
	Um dam Haj Ahmed	Ecological Zone	Far	298	1	299
				0.996656	0.00334448	1
		SUM		298	1	299
				0.996656	0.00334448	1
	Um Rwabah	Ecological Zone	Near	236	3	239
				0.987448	0.0125523	1
			Far	354	3	357
				0.991597	0.00840336	1
		SUM		590	6	596
				0.989933	0.0100671	1
	Jabrat Elshaikh	Ecological Zone	Far	299		299
				1		1
		SUM		299		299
				1		1
	Sodari	Ecological Zone	Near	295	2	297
				0.993266	0.00673401	1
			Far	296	2	298
				0.993289	0.00671141	1
		SUM		591	4	595
				0.993277	0.00672269	1
	Shikan	Ecological Zone	Near	267	28	295
				0.905085	0.0949153	1
			Far	355	0	355
				1	0	1
		SUM		622	28	650
				0.956923	0.0430769	1
	West Barah	Ecological Zone	Near	60		60
				1		1
			Far	294		294
				1		1
		SUM		354		354
				1		1
	SUM	Ecological Zone	Near	1102	85	1187
				0.928391	0.0716091	1
			Far	2427	10	2437
				0.995897	0.00410341	1
		SUM		3529	95	3624
				0.973786	0.0262141	1
Northern	Alburgaig	Ecological Zone	Near	290		290
				1		1
			Moderate	59		59
				1		1
		SUM		349		349
				1		1
	Aldabah	Ecological Zone	Near	296	2	298
				0.993289	0.00671141	1
			Moderate	286	0	286
				1	0	1
		SUM		582	2	584
				0.996575	0.00342466	1
	Algooleid	Ecological Zone	Near	294	1	295
				0.99661	0.00338983	1
			Moderate	292	1	293
				0.996587	0.00341297	1
		SUM		586	2	588
				0.996599	0.00340136	1
	Halfa	Ecological Zone	Near	278	7	285
				0.975439	0.0245614	1
			Moderate	233	4	237
				0.983122	0.0168776	1
		SUM		511	11	522
				0.978927	0.0210728	1
	Dalgo	Ecological Zone	Near	314	0	314
				1	0	1
			Moderate	226	2	228
				0.991228	0.00877193	1
		SUM		540	2	542
				0.99631	0.00369004	1
	Dongla	Ecological Zone	Near	296		296
				1		1
			Moderate	295		295
				1		1
		SUM		591		591
				1		1
	Marawi	Ecological Zone	Near	294		294
				1		1
			Moderate	292		292
				1		1
		SUM		586		586
				1		1
	SUM	Ecological Zone	Near	2062	10	2072
				0.995174	0.00482625	1
			Moderate	1683	7	1690
				0.995858	0.00414201	1
		SUM		3745	17	3762
				0.995481	0.00451887	1
W.darfour	Aljenainah	Ecological Zone	Near	266	4	270
				0.985185	0.0148148	1
			Far	290	0	290
				1	0	1
		SUM		556	4	560
				0.992857	0.00714286	1
	Baidah	Ecological Zone	Near	264	1	265
				0.996226	0.00377358	1
			Far	289	0	289
				1	0	1
		SUM		553	1	554
				0.998195	0.00180505	1
	Jabal moon	Ecological Zone	Near	360		360
				1		1
			Far	60		60
				1		1
		SUM		420		420
				1		1
	Sirba	Ecological Zone	Near	253	1	254
				0.996063	0.00393701	1
		SUM		253	1	254
				0.996063	0.00393701	1
	Forbranga	Ecological Zone	Near	334	15	349
				0.95702	0.0429799	1
			Far	206	32	238
				0.865546	0.134454	1
		SUM		540	47	587
				0.919932	0.0800681	1
	Krainik	Ecological Zone	Near	253	6	259
				0.976834	0.023166	1
			Far	269	0	269
				1	0	1
		SUM		522	6	528
				0.988636	0.0113636	1
	Kulbos	Ecological Zone	Near	278	2	280
				0.992857	0.00714286	1
			Far	294	1	295
				0.99661	0.00338983	1
		SUM		572	3	575
				0.994783	0.00521739	1
	Habeila	Ecological Zone	Near	409		409
				1		1
			Far	176		176
				1		1
		SUM		585		585
				1		1
	SUM	Ecological Zone	Near	2417	29	2446
				0.988144	0.0118561	1
			Far	1584	33	1617
				0.979592	0.0204082	1
		SUM		4001	62	4063
				0.98474	0.0152597	1
W.kordofan	Abo Zabad	Ecological Zone	Near	235	0	235
				1	0	1
			Moderate	248	1	249
				0.995984	0.00401606	1
			Far	316	0	316
				1	0	1
		SUM		799	1	800
				0.99875	0.00125	1
	Abyay	Ecological Zone	Near	306	40	346
				0.884393	0.115607	1
			Moderate	231	60	291
				0.793814	0.206186	1
			Far	157	18	175
				0.897143	0.102857	1
		SUM		694	118	812
				0.85468	0.14532	1
	Alodiah	Ecological Zone	Near	260		260
				1		1
			Moderate	247		247
				1		1
			Far	293		293
				1		1
		SUM		800		800
				1		1
	Alkhwai	Ecological Zone	Near	410	0	410
				1	0	1
			Moderate	218	0	218
				1	0	1
			Far	231	1	232
				0.99569	0.00431034	1
		SUM		859	1	860
				0.998837	0.00116279	1
	Aldibab	Ecological Zone	Near	272	16	288
				0.944444	0.0555556	1
		SUM		272	16	288
				0.944444	0.0555556	1
	Alsanoot	Ecological Zone	Near	288	0	288
				1	0	1
			Moderate	290	2	292
				0.993151	0.00684932	1
			Far	294	1	295
				0.99661	0.00338983	1
		SUM		872	3	875
				0.996571	0.00342857	1
	Alfoolah	Ecological Zone	Near	283	8	291
				0.972509	0.0274914	1
			Moderate	255	34	289
				0.882353	0.117647	1
			Far	244	29	273
				0.893773	0.106227	1
		SUM		782	71	853
				0.916764	0.0832356	1
	Almairam	Ecological Zone	Near	256	37	293
				0.87372	0.12628	1
			Far	147	25	172
				0.854651	0.145349	1
		SUM		403	62	465
				0.866667	0.133333	1
	Alnohood	Ecological Zone	Near	298	0	298
				1	0	1
			Moderate	295	2	297
				0.993266	0.00673401	1
			Far	294	1	295
				0.99661	0.00338983	1
		SUM		887	3	890
				0.996629	0.00337079	1
	Babanosa	Ecological Zone	Near	287	6	293
				0.979522	0.0204778	1
			Moderate	285	9	294
				0.969388	0.0306122	1
			Far	254	44	298
				0.852349	0.147651	1
		SUM		826	59	885
				0.933333	0.0666667	1
	Gebaish	Ecological Zone	Near	278		278
				1		1
			Moderate	232		232
				1		1
			Far	347		347
				1		1
		SUM		857		857
				1		1
	Kaileik	Ecological Zone	Near	208	18	226
				0.920354	0.079646	1
			Moderate	188	35	223
				0.843049	0.156951	1
		SUM		396	53	449
				0.88196	0.11804	1
	Lagawa	Ecological Zone	Near	259	24	283
				0.915194	0.0848057	1
			Moderate	282	6	288
				0.979167	0.0208333	1
			Far	168	1	169
				0.994083	0.00591716	1
		SUM		709	31	740
				0.958108	0.0418919	1
	Wadbanda	Ecological Zone	Near	355	1	356
				0.997191	0.00280899	1
			Moderate	177	0	177
				1	0	1
			Far	352	0	352
				1	0	1
		SUM		884	1	885
				0.99887	0.00112994	1
	SUM	Ecological Zone	Near	3995	150	4145
				0.963812	0.0361882	1
			Moderate	2948	149	3097
				0.951889	0.0481111	1
			Far	3097	120	3217
				0.962698	0.0373018	1
		SUM		10040	419	10459
				0.959939	0.0400612	1
Kassala	Aroma	Ecological Zone	Near	285		285
				1		1
		SUM		285		285
				1		1
	Talkook	Ecological Zone	Near	286		286
				1		1
		SUM		286		286
				1		1
	New Halfa	Ecological Zone	Near	286	1	287
				0.996516	0.00348432	1
			Moderate	293	0	293
				1	0	1
		SUM		579	1	580
				0.998276	0.00172414	1
	Khashm Elgrbah	Ecological Zone	Near	292		292
				1		1
		SUM		292		292
				1		1
	Rifi Atbrah	Ecological Zone	Near	289	5	294
				0.982993	0.0170068	1
		SUM		289	5	294
				0.982993	0.0170068	1
	Rifi Kassala	Ecological Zone	Near	288		288
				1		1
		SUM		288		288
				1		1
	North Aldaltah	Ecological Zone	Near	291		291
				1		1
		SUM		291		291
				1		1
	West Kassala	Ecological Zone	Near	284		284
				1		1
		SUM		284		284
				1		1
	Kassala	Ecological Zone	Near	288		288
				1		1
		SUM		288		288
				1		1
	Humashkoraib	Ecological Zone	Near	293		293
				1		1
		SUM		293		293
				1		1
	Wad Elheilaw	Ecological Zone	Near	303		303
				1		1
		SUM		303		303
				1		1
	SUM	Ecological Zone	Near	3185	6	3191
				0.99812	0.00188029	1
			Moderate	293	0	293
				1	0	1
		SUM		3478	6	3484
				0.998278	0.00172216	1
N.Darfour	Elsraif	Ecological Zone	Far	258	5	263
				0.980989	0.0190114	1
		SUM		258	5	263
				0.980989	0.0190114	1
	Altwaishah	Ecological Zone	Far	295		295
				1		1
		SUM		295		295
				1		1
	Altainah	Ecological Zone	Far	295	3	298
				0.989933	0.0100671	1
		SUM		295	3	298
				0.989933	0.0100671	1
	Alfasher	Ecological Zone	Near	240	0	240
				1	0	1
			Moderate	288	1	289
				0.99654	0.00346021	1
			Far	282	0	282
				1	0	1
		SUM		810	1	811
				0.998767	0.00123305	1
	Alkomah	Ecological Zone	Far	268	3	271
				0.98893	0.0110701	1
		SUM		268	3	271
				0.98893	0.0110701	1
	Allaeit	Ecological Zone	Far	296	1	297
				0.996633	0.003367	1
		SUM		296	1	297
				0.996633	0.003367	1
	Almalhah	Ecological Zone	Near	117		117
				1		1
			Far	292		292
				1		1
		SUM		409		409
				1		1
	Alwaha	Ecological Zone	Far	272		272
				1		1
		SUM		272		272
				1		1
	Um barow	Ecological Zone	Far	294		294
				1		1
		SUM		294		294
				1		1
	Um Kadadah	Ecological Zone	Far	292		292
				1		1
		SUM		292		292
				1		1
	Dar Elsalam	Ecological Zone	Far	295		295
				1		1
		SUM		295		295
				1		1
	Suraf Omrah	Ecological Zone	Near	210	24	234
				0.897436	0.102564	1
			Far	261	29	290
				0.9	0.1	1
		SUM		471	53	524
				0.898855	0.101145	1
	Tawilah	Ecological Zone	Far	288	2	290
				0.993103	0.00689655	1
		SUM		288	2	290
				0.993103	0.00689655	1
	Kubkabiah	Ecological Zone	Near	0	1	1
				0	1	1
			Far	296	1	297
				0.996633	0.003367	1
		SUM		296	2	298
				0.993289	0.00671141	1
	Kotum	Ecological Zone	Near	284	2	286
				0.993007	0.00699301	1
		SUM		284	2	286
				0.993007	0.00699301	1
	Kernawi	Ecological Zone	Far	296	2	298
				0.993289	0.00671141	1
		SUM		296	2	298
				0.993289	0.00671141	1
	Kalamendow	Ecological Zone	Far	286		286
				1		1
		SUM		286		286
				1		1
	Maleit	Ecological Zone	Near	280	6	286
				0.979021	0.020979	1
			Moderate	258	0	258
				1	0	1
			Far	278	0	278
				1	0	1
		SUM		816	6	822
				0.992701	0.00729927	1
	SUM	Ecological Zone	Near	1131	33	1164
				0.971649	0.0283505	1
			Moderate	546	1	547
				0.998172	0.00182815	1
			Far	4844	46	4890
				0.990593	0.00940695	1
		SUM		6521	80	6601
				0.987881	0.0121194	1
R.sea	Ageig	Ecological Zone	Moderate	35		35
				1		1
			Far	293		293
				1		1
		SUM		328		328
				1		1
	Algnoub	Ecological Zone	Moderate	113		113
				1		1
			Far	219		219
				1		1
		SUM		332		332
				1		1
	Portsudan	Ecological Zone	Far	279		279
				1		1
		SUM		279		279
				1		1
	Jabait Almaadein	Ecological Zone	Far	275		275
				1		1
		SUM		275		275
				1		1
	Halaieb	Ecological Zone	Far	86		86
				1		1
		SUM		86		86
				1		1
	Durdaib	Ecological Zone	Far	283	1	284
				0.996479	0.00352113	1
		SUM		283	1	284
				0.996479	0.00352113	1
	Sinkat	Ecological Zone	Moderate	57		57
				1		1
			Far	299		299
				1		1
		SUM		356		356
				1		1
	Swakin	Ecological Zone	Far	240		240
				1		1
		SUM		240		240
				1		1
	Tokar	Ecological Zone	Moderate	58	0	58
				1	0	1
			Far	288	2	290
				0.993103	0.00689655	1
		SUM		346	2	348
				0.994253	0.00574713	1
	Hia	Ecological Zone	Moderate	75		75
				1		1
			Far	343		343
				1		1
		SUM		418		418
				1		1
	SUM	Ecological Zone	Moderate	338	0	338
				1	0	1
			Far	2605	3	2608
				0.99885	0.00115031	1
		SUM		2943	3	2946
				0.998982	0.00101833	1
R.Nile	Abo Hamed	Ecological Zone	Near	223	11	234
				0.952991	0.0470085	1
		SUM		223	11	234
				0.952991	0.0470085	1
	Abuheirah	Ecological Zone	Near	275	1	276
				0.996377	0.00362319	1
			Far	57	0	57
				1	0	1
		SUM		332	1	333
				0.996997	0.003003	1
	Aldamar	Ecological Zone	Near	283	5	288
				0.982639	0.0173611	1
			Moderate	66	3	69
				0.956522	0.0434783	1
			Far	292	0	292
				1	0	1
		SUM		641	8	649
				0.987673	0.0123267	1
	Amatamah	Ecological Zone	Near	292	5	297
				0.983165	0.016835	1
			Moderate	58	0	58
				1	0	1
			Far	59	0	59
				1	0	1
		SUM		409	5	414
				0.987923	0.0120773	1
	Burbur	Ecological Zone	Near	286	10	296
				0.966216	0.0337838	1
			Far	59	0	59
				1	0	1
		SUM		345	10	355
				0.971831	0.028169	1
	Shandi	Ecological Zone	Near	292	3	295
				0.989831	0.0101695	1
			Moderate	293	0	293
				1	0	1
			Far	296	2	298
				0.993289	0.00671141	1
		SUM		881	5	886
				0.994357	0.00564334	1
	Atbarah	Ecological Zone	Near	277	5	282
				0.98227	0.0177305	1
			Far	100	5	105
				0.952381	0.047619	1
		SUM		377	10	387
				0.97416	0.0258398	1
	SUM	Ecological Zone	Near	1928	40	1968
				0.979675	0.0203252	1
			Moderate	417	3	420
				0.992857	0.00714286	1
			Far	863	7	870
				0.991954	0.00804598	1
		SUM		3208	50	3258
				0.984653	0.0153468	1
Sinnar	Abo hojar	Ecological Zone	Near	267	4	271
				0.98524	0.0147601	1
			Moderate	210	0	210
				1	0	1
			Far	53	0	53
				1	0	1
		SUM		530	4	534
				0.992509	0.00749064	1
	Aldali	Ecological Zone	Near	276		276
				1		1
		SUM		276		276
				1		1
	Aldinder	Ecological Zone	Near	274	2	276
				0.992754	0.00724638	1
			Moderate	109	0	109
				1	0	1
		SUM		383	2	385
				0.994805	0.00519481	1
	Alsooki	Ecological Zone	Near	273	3	276
				0.98913	0.0108696	1
		SUM		273	3	276
				0.98913	0.0108696	1
	Sinnar	Ecological Zone	Near	268	3	271
				0.98893	0.0110701	1
		SUM		268	3	271
				0.98893	0.0110701	1
	Sinja	Ecological Zone	Near	296	2	298
				0.993289	0.00671141	1
			Moderate	168	0	168
				1	0	1
			Far	113	2	115
				0.982609	0.0173913	1
		SUM		577	4	581
				0.993115	0.00688468	1
	East Sinnar	Ecological Zone	Near	268	0	268
				1	0	1
			Moderate	100	0	100
				1	0	1
			Far	112	1	113
				0.99115	0.00884956	1
		SUM		480	1	481
				0.997921	0.002079	1
	SUM	Ecological Zone	Near	1922	14	1936
				0.992769	0.0072314	1
			Moderate	587	0	587
				1	0	1
			Far	278	3	281
				0.989324	0.0106762	1
		SUM		2787	17	2804
				0.993937	0.00606277	1
S.darfour	Alsalam	Ecological Zone	Near	276	12	288
				0.958333	0.0416667	1
			Moderate	262	34	296
				0.885135	0.114865	1
			Far	252	45	297
				0.848485	0.151515	1
		SUM		790	91	881
				0.896708	0.103292	1
	Alradoom	Ecological Zone	Near	221	77	298
				0.741611	0.258389	1
			Moderate	245	51	296
				0.827703	0.172297	1
			Far	170	4	174
				0.977011	0.0229885	1
		SUM		636	132	768
				0.828125	0.171875	1
	Alsuntah	Ecological Zone	Near	203	96	299
				0.67893	0.32107	1
			Moderate	187	113	300
				0.623333	0.376667	1
			Far	162	134	296
				0.547297	0.452703	1
		SUM		552	343	895
				0.61676	0.38324	1
	Alwehda	Ecological Zone	Near	299		299
				1		1
			Moderate	295		295
				1		1
		SUM		594		594
				1		1
	Um Dafoog	Ecological Zone	Near	243	39	282
				0.861702	0.138298	1
			Moderate	229	8	237
				0.966245	0.0337553	1
			Far	248	46	294
				0.843537	0.156463	1
		SUM		720	93	813
				0.885609	0.114391	1
	Belial	Ecological Zone	Near	284	11	295
				0.962712	0.0372881	1
			Moderate	280	6	286
				0.979021	0.020979	1
			Far	289	4	293
				0.986348	0.0136519	1
		SUM		853	21	874
				0.975973	0.0240275	1
	Buram	Ecological Zone	Near	219	76	295
				0.742373	0.257627	1
			Moderate	178	122	300
				0.593333	0.406667	1
			Far	185	112	297
				0.622896	0.377104	1
		SUM		582	310	892
				0.652466	0.347534	1
	Tuls	Ecological Zone	Near	169	90	259
				0.65251	0.34749	1
			Moderate	204	94	298
				0.684564	0.315436	1
		SUM		373	184	557
				0.669659	0.330341	1
	Dumso	Ecological Zone	Near	219	79	298
				0.734899	0.265101	1
			Moderate	225	71	296
				0.760135	0.239865	1
		SUM		444	150	594
				0.747475	0.252525	1
	Rehaid Albrdei	Ecological Zone	Near	262	33	295
				0.888136	0.111864	1
			Moderate	270	23	293
				0.921502	0.0784983	1
			Far	252	33	285
				0.884211	0.115789	1
		SUM		784	89	873
				0.898053	0.101947	1
	East Aljabal	Ecological Zone	Near	226	10	236
				0.957627	0.0423729	1
		SUM		226	10	236
				0.957627	0.0423729	1
	Shataia	Ecological Zone	Near	288		288
				1		1
			Moderate	59		59
				1		1
		SUM		347		347
				1		1
	North Nyala	Ecological Zone	Near	171	5	176
				0.971591	0.0284091	1
			Far	163	1	164
				0.993902	0.00609756	1
		SUM		334	6	340
				0.982353	0.0176471	1
	Eid Elfursan	Ecological Zone	Near	287	7	294
				0.97619	0.0238095	1
			Moderate	299	0	299
				1	0	1
			Far	269	26	295
				0.911864	0.0881356	1
		SUM		855	33	888
				0.962838	0.0371622	1
	Greidah	Ecological Zone	Near	187	108	295
				0.633898	0.366102	1
			Moderate	200	100	300
				0.666667	0.333333	1
			Far	172	127	299
				0.575251	0.424749	1
		SUM		559	335	894
				0.62528	0.37472	1
	Kass	Ecological Zone	Near	178		178
				1		1
			Moderate	275		275
				1		1
		SUM		453		453
				1		1
	Kutom	Ecological Zone	Near	289	7	296
				0.976351	0.0236486	1
			Moderate	267	27	294
				0.908163	0.0918367	1
			Far	269	28	297
				0.905724	0.0942761	1
		SUM		825	62	887
				0.930101	0.0698985	1
	Kateilah	Ecological Zone	Near	190	107	297
				0.639731	0.360269	1
			Moderate	193	103	296
				0.652027	0.347973	1
			Far	167	133	300
				0.556667	0.443333	1
		SUM		550	343	893
				0.615901	0.384099	1
	Mairshing	Ecological Zone	Near	300	0	300
				1	0	1
			Far	297	1	298
				0.996644	0.0033557	1
		SUM		597	1	598
				0.998328	0.00167224	1
	Nateigah	Ecological Zone	Moderate	294	0	294
				1	0	1
			Far	294	2	296
				0.993243	0.00675676	1
		SUM		588	2	590
				0.99661	0.00338983	1
	Nyala	Ecological Zone	Near	117	1	118
				0.991525	0.00847458	1
			Moderate	206	5	211
				0.976303	0.0236967	1
			Far	166	4	170
				0.976471	0.0235294	1
		SUM		489	10	499
				0.97996	0.0200401	1
	SUM	Ecological Zone	Near	4628	758	5386
				0.859265	0.140735	1
			Moderate	4168	757	4925
				0.846294	0.153706	1
			Far	3355	700	4055
				0.827374	0.172626	1
		SUM		12151	2215	14366
				0.845817	0.154183	1
S.kordofan	Wad Almahi	Ecological Zone	Near	5		5
				1		1
		SUM		5		5
				1		1
	Abo Jebaiha	Ecological Zone	Near	284	5	289
				0.982699	0.017301	1
			Moderate	238	49	287
				0.829268	0.170732	1
			Far	283	6	289
				0.979239	0.0207612	1
		SUM		805	60	865
				0.930636	0.0693642	1
	Abo Kursholah	Ecological Zone	Near	278	6	284
				0.978873	0.0211268	1
			Moderate	268	7	275
				0.974545	0.0254545	1
		SUM		546	13	559
				0.976744	0.0232558	1
	Altadamon	Ecological Zone	Near	247	39	286
				0.863636	0.136364	1
			Moderate	220	45	265
				0.830189	0.169811	1
			Far	113	1	114
				0.991228	0.00877193	1
		SUM		580	85	665
				0.87218	0.12782	1
	Aldulang	Ecological Zone	Near	277	6	283
				0.978799	0.0212014	1
			Moderate	259	24	283
				0.915194	0.0848057	1
			Far	259	9	268
				0.966418	0.0335821	1
		SUM		795	39	834
				0.953237	0.0467626	1
	Eastren Reif	Ecological Zone	Near	237	28	265
				0.89434	0.10566	1
			Moderate	217	46	263
				0.825095	0.174905	1
		SUM		454	74	528
				0.859848	0.140152	1
	Alabasiah	Ecological Zone	Near	254	2	256
				0.992188	0.0078125	1
			Moderate	284	3	287
				0.989547	0.010453	1
			Far	209	13	222
				0.941441	0.0585586	1
		SUM		747	18	765
				0.976471	0.0235294	1
	Algooz	Ecological Zone	Near	279	3	282
				0.989362	0.0106383	1
			Moderate	222	0	222
				1	0	1
			Far	283	1	284
				0.996479	0.00352113	1
		SUM		784	4	788
				0.994924	0.00507614	1
	Alleiry	Ecological Zone	Near	287	3	290
				0.989655	0.0103448	1
			Moderate	101	0	101
				1	0	1
			Far	171	0	171
				1	0	1
		SUM		559	3	562
				0.994662	0.00533808	1
	Taloody	Ecological Zone	Near	243	50	293
				0.829352	0.170648	1
			Far	101	18	119
				0.848739	0.151261	1
		SUM		344	68	412
				0.834951	0.165049	1
	Dolami	Ecological Zone	Moderate	217		217
				1		1
		SUM		217		217
				1		1
	Rashad	Ecological Zone	Near	150	5	155
				0.967742	0.0322581	1
			Moderate	165	1	166
				0.993976	0.0060241	1
			Far	287	3	290
				0.989655	0.0103448	1
		SUM		602	9	611
				0.98527	0.01473	1
	Gadeir	Ecological Zone	Near	192	4	196
				0.979592	0.0204082	1
			Moderate	269	15	284
				0.947183	0.0528169	1
		SUM		461	19	480
				0.960417	0.0395833	1
	Kadogli	Ecological Zone	Near	206	15	221
				0.932127	0.0678733	1
			Moderate	201	19	220
				0.913636	0.0863636	1
			Far	280	30	310
				0.903226	0.0967742	1
		SUM		687	64	751
				0.91478	0.0852197	1
	Habeila	Ecological Zone	Near	268	9	277
				0.967509	0.032491	1
			Moderate	249	4	253
				0.98419	0.0158103	1
		SUM		517	13	530
				0.975472	0.0245283	1
	SUM	Ecological Zone	Near	3207	175	3382
				0.948255	0.0517445	1
			Moderate	2910	213	3123
				0.931796	0.0682037	1
			Far	1986	81	2067
				0.960813	0.0391872	1
		SUM		8103	469	8572
				0.945287	0.054713	1
W.Nile	Aldewaim	Ecological Zone	Near	302	14	316
				0.955696	0.0443038	1
			Moderate	258	43	301
				0.857143	0.142857	1
			Far	282	5	287
				0.982578	0.0174216	1
		SUM		842	62	904
				0.931416	0.0685841	1
	Algitainah	Ecological Zone	Near	281	10	291
				0.965636	0.0343643	1
			Moderate	280	2	282
				0.992908	0.0070922	1
			Far	282	0	282
				1	0	1
		SUM		843	12	855
				0.985965	0.0140351	1
	Aljabalain	Ecological Zone	Near	287	24	311
				0.92283	0.0771704	1
			Moderate	216	70	286
				0.755245	0.244755	1
			Far	241	70	311
				0.77492	0.22508	1
		SUM		744	164	908
				0.819383	0.180617	1
	Alsalam	Ecological Zone	Near	266	30	296
				0.898649	0.101351	1
			Moderate	278	6	284
				0.978873	0.0211268	1
			Far	270	9	279
				0.967742	0.0322581	1
		SUM		814	45	859
				0.947614	0.0523865	1
	Galy	Ecological Zone	Near	354	0	354
				1	0	1
			Moderate	335	1	336
				0.997024	0.00297619	1
			Far	282	3	285
				0.989474	0.0105263	1
		SUM		971	4	975
				0.995897	0.00410256	1
	Kosti	Ecological Zone	Near	293	1	294
				0.996599	0.00340136	1
			Moderate	297	3	300
				0.99	0.01	1
			Far	284	3	287
				0.989547	0.010453	1
		SUM		874	7	881
				0.992054	0.00794552	1
	Rubak	Ecological Zone	Near	303	6	309
				0.980583	0.0194175	1
			Moderate	92	26	118
				0.779661	0.220339	1
			Far	228	0	228
				1	0	1
		SUM		623	32	655
				0.951145	0.048855	1
	Tandalti	Ecological Zone	Near	323	13	336
				0.96131	0.0386905	1
		SUM		323	13	336
				0.96131	0.0386905	1
	Um Ramtah	Ecological Zone	Near	258	38	296
				0.871622	0.128378	1
			Moderate	284	2	286
				0.993007	0.00699301	1
			Far	308	1	309
				0.996764	0.00323625	1
		SUM		850	41	891
				0.953984	0.0460157	1
	SUM	Ecological Zone	Near	2667	136	2803
				0.951481	0.0485194	1
			Moderate	2040	153	2193
				0.930233	0.0697674	1
			Far	2177	91	2268
				0.959877	0.0401235	1
		SUM		6884	380	7264
				0.947687	0.0523128	1
SUM	Alkurmok	Ecological Zone	Far	278	8	286
				0.972028	0.027972	1
		SUM		278	8	286
				0.972028	0.027972	1
	Altadamon	Ecological Zone	Near	291	1	292
				0.996575	0.00342466	1
			Far	284	0	284
				1	0	1
		SUM		575	1	576
				0.998264	0.00173611	1
	Baw	Ecological Zone	Near	287	2	289
				0.99308	0.00692042	1
			Far	276	1	277
				0.99639	0.00361011	1
		SUM		563	3	566
				0.9947	0.00530035	1
	ALDamazein	Ecological Zone	Near	280	7	287
				0.97561	0.0243902	1
			Far	282	5	287
				0.982578	0.0174216	1
		SUM		562	12	574
				0.979094	0.0209059	1
	Geissan	Ecological Zone	Near	266	1	267
				0.996255	0.00374532	1
			Far	258	6	264
				0.977273	0.0227273	1
		SUM		524	7	531
				0.986817	0.0131827	1
	AlRosaeris	Ecological Zone	Near	245	37	282
				0.868794	0.131206	1
			Moderate	43	16	59
				0.728814	0.271186	1
			Far	278	6	284
				0.978873	0.0211268	1
		SUM		566	59	625
				0.9056	0.0944	1
	Wad Almahi	Ecological Zone	Near	111	0	111
				1	0	1
			Moderate	261	8	269
				0.97026	0.0297398	1
			Far	269	1	270
				0.996296	0.0037037	1
		SUM		641	9	650
				0.986154	0.0138462	1
	Algorashi	Ecological Zone	Near	293	1	294
				0.996599	0.00340136	1
			Moderate	295	0	295
				1	0	1
		SUM		588	1	589
				0.998302	0.00169779	1
	Alkamlein	Ecological Zone	Near	290	3	293
				0.989761	0.0102389	1
			Moderate	293	1	294
				0.996599	0.00340136	1
			Far	288	2	290
				0.993103	0.00689655	1
		SUM		871	6	877
				0.993158	0.00684151	1
	Madani Alkubra	Ecological Zone	Near	255	3	258
				0.988372	0.0116279	1
			Moderate	270	5	275
				0.981818	0.0181818	1
		SUM		525	8	533
				0.984991	0.0150094	1
	Alhasaheisa	Ecological Zone	Near	293	0	293
				1	0	1
			Moderate	290	4	294
				0.986395	0.0136054	1
			Far	55	0	55
				1	0	1
		SUM		638	4	642
				0.993769	0.00623053	1
	Almanagil	Ecological Zone	Near	296	0	296
				1	0	1
			Moderate	294	2	296
				0.993243	0.00675676	1
			Far	289	0	289
				1	0	1
		SUM		879	2	881
				0.99773	0.00227015	1
	Um Algora	Ecological Zone	Near	289		289
				1		1
			Moderate	282		282
				1		1
			Far	229		229
				1		1
		SUM		800		800
				1		1
	South Algazeira	Ecological Zone	Near	295	0	295
				1	0	1
			Moderate	285	5	290
				0.982759	0.0172414	1
			Far	167	0	167
				1	0	1
		SUM		747	5	752
				0.993351	0.00664894	1
	East Algazeira	Ecological Zone	Near	273	1	274
				0.99635	0.00364964	1
			Moderate	288	3	291
				0.989691	0.0103093	1
			Far	292	0	292
				1	0	1
		SUM		853	4	857
				0.995333	0.00466744	1
	Azoom	Ecological Zone	Near	132	0	132
				1	0	1
			Moderate	167	1	168
				0.994048	0.00595238	1
			Far	210	1	211
				0.995261	0.00473934	1
		SUM		509	2	511
				0.996086	0.00391389	1
	Um Dakhun	Ecological Zone	Near	96	13	109
				0.880734	0.119266	1
			Moderate	46	6	52
				0.884615	0.115385	1
			Far	148	15	163
				0.907975	0.0920245	1
		SUM		290	34	324
				0.895062	0.104938	1
	Bundasi	Ecological Zone	Near	145	14	159
				0.91195	0.0880503	1
			Moderate	51	0	51
				1	0	1
			Far	194	0	194
				1	0	1
		SUM		390	14	404
				0.965347	0.0346535	1
	Zalingai	Ecological Zone	Near	256	13	269
				0.951673	0.0483271	1
			Moderate	319	8	327
				0.975535	0.0244648	1
			Far	279	6	285
				0.978947	0.0210526	1
		SUM		854	27	881
				0.969353	0.030647	1
	Makjur	Ecological Zone	Near	275	5	280
				0.982143	0.0178571	1
			Moderate	103	11	114
				0.903509	0.0964912	1
			Far	195	13	208
				0.9375	0.0625	1
		SUM		573	29	602
				0.951827	0.0481728	1
	Wadi Salih	Ecological Zone	Near	192	5	197
				0.974619	0.0253807	1
			Moderate	112	28	140
				0.8	0.2	1
			Far	246	13	259
				0.949807	0.0501931	1
		SUM		550	46	596
				0.922819	0.0771812	1
	Eldeain	Ecological Zone	Near	201	27	228
				0.881579	0.118421	1
			Moderate	271	9	280
				0.967857	0.0321429	1
		SUM		472	36	508
				0.929134	0.0708661	1
	Elfardoos	Ecological Zone	Near	177	93	270
				0.655556	0.344444	1
		SUM		177	93	270
				0.655556	0.344444	1
	Abo Jabrah	Ecological Zone	Near	241	60	301
				0.800664	0.199336	1
			Moderate	265	33	298
				0.889262	0.110738	1
			Far	217	21	238
				0.911765	0.0882353	1
		SUM		723	114	837
				0.863799	0.136201	1
	Abo Karinka	Ecological Zone	Near	287	4	291
				0.986254	0.0137457	1
			Moderate	299	0	299
				1	0	1
		SUM		586	4	590
				0.99322	0.00677966	1
	Bahur Alarab	Ecological Zone	Near	205	78	283
				0.724382	0.275618	1
		SUM		205	78	283
				0.724382	0.275618	1
	Sheiria	Ecological Zone	Moderate	225	74	299
				0.752508	0.247492	1
		SUM		225	74	299
				0.752508	0.247492	1
	Adeilah	Ecological Zone	Near	291	3	294
				0.989796	0.0102041	1
			Moderate	298	2	300
				0.993333	0.00666667	1
		SUM		589	5	594
				0.991582	0.00841751	1
	Asalaiah	Ecological Zone	Near	177	106	283
				0.625442	0.374558	1
			Moderate	93	28	121
				0.768595	0.231405	1
		SUM		270	134	404
				0.668317	0.331683	1
	Yasein	Ecological Zone	Near	155	140	295
				0.525424	0.474576	1
			Moderate	149	119	268
				0.55597	0.44403	1
		SUM		304	259	563
				0.539964	0.460036	1
	Albutanah	Ecological Zone	Far	307		307
				1		1
		SUM		307		307
				1		1
	Alrahed	Ecological Zone	Near	285	2	287
				0.993031	0.00696864	1
			Far	285	2	287
				0.993031	0.00696864	1
		SUM		570	4	574
				0.993031	0.00696864	1
	Alfaw	Ecological Zone	Near	309	5	314
				0.984076	0.0159236	1
		SUM		309	5	314
				0.984076	0.0159236	1
	Alfashagah	Ecological Zone	Near	251	2	253
				0.992095	0.00790514	1
			Far	361	0	361
				1	0	1
		SUM		612	2	614
				0.996743	0.00325733	1
	Elgreaishah	Ecological Zone	Near	303	1	304
				0.996711	0.00328947	1
			Far	297	9	306
				0.970588	0.0294118	1
		SUM		600	10	610
				0.983607	0.0163934	1
	Algdareif	Ecological Zone	Far	290	4	294
				0.986395	0.0136054	1
		SUM		290	4	294
				0.986395	0.0136054	1
	Almafazah	Ecological Zone	Near	291		291
				1		1
			Far	295		295
				1		1
		SUM		586		586
				1		1
	Basundah	Ecological Zone	Near	215	23	238
				0.903361	0.0966387	1
			Far	292	5	297
				0.983165	0.016835	1
		SUM		507	28	535
				0.947664	0.0523364	1
	East Algdareif	Ecological Zone	Near	289	5	294
				0.982993	0.0170068	1
			Far	288	13	301
				0.956811	0.0431894	1
		SUM		577	18	595
				0.969748	0.0302521	1
	Khartoum	Ecological Zone	Near	140	40	180
				0.777778	0.222222	1
			Moderate	318	39	357
				0.890756	0.109244	1
			Far	341	18	359
				0.949861	0.0501393	1
		SUM		799	97	896
				0.891741	0.108259	1
	Um bada	Ecological Zone	Far	301	2	303
				0.993399	0.00660066	1
		SUM		301	2	303
				0.993399	0.00660066	1
	Um dorman	Ecological Zone	Near	285	3	288
				0.989583	0.0104167	1
			Moderate	290	9	299
				0.9699	0.0301003	1
			Far	290	2	292
				0.993151	0.00684932	1
		SUM		865	14	879
				0.984073	0.0159272	1
	Bahry	Ecological Zone	Near	294	6	300
				0.98	0.02	1
			Moderate	282	7	289
				0.975779	0.0242215	1
			Far	282	2	284
				0.992958	0.00704225	1
		SUM		858	15	873
				0.982818	0.0171821	1
	Jabal Awlia	Ecological Zone	Near	284	15	299
				0.949833	0.0501672	1
			Moderate	278	25	303
				0.917492	0.0825083	1
			Far	280	17	297
				0.942761	0.0572391	1
		SUM		842	57	899
				0.936596	0.0634038	1
	Khalawei	Ecological Zone	Near	226	13	239
				0.945607	0.0543933	1
			Moderate	251	28	279
				0.899642	0.100358	1
			Far	364	30	394
				0.923858	0.0761421	1
		SUM		841	71	912
				0.922149	0.0778509	1
	East Nile	Ecological Zone	Near	255	35	290
				0.87931	0.12069	1
			Moderate	291	7	298
				0.97651	0.0234899	1
			Far	301	0	301
				1	0	1
		SUM		847	42	889
				0.952756	0.0472441	1
	Karari	Ecological Zone	Far	306	1	307
				0.996743	0.00325733	1
		SUM		306	1	307
				0.996743	0.00325733	1
	Barah	Ecological Zone	Far	299		299
				1		1
		SUM		299		299
				1		1
	Alrahad	Ecological Zone	Near	244	52	296
				0.824324	0.175676	1
			Far	232	4	236
				0.983051	0.0169492	1
		SUM		476	56	532
				0.894737	0.105263	1
	Um dam Haj Ahmed	Ecological Zone	Far	298	1	299
				0.996656	0.00334448	1
		SUM		298	1	299
				0.996656	0.00334448	1
	Um Rwabah	Ecological Zone	Near	236	3	239
				0.987448	0.0125523	1
			Far	354	3	357
				0.991597	0.00840336	1
		SUM		590	6	596
				0.989933	0.0100671	1
	Jabrat Elshaikh	Ecological Zone	Far	299		299
				1		1
		SUM		299		299
				1		1
	Sodari	Ecological Zone	Near	295	2	297
				0.993266	0.00673401	1
			Far	296	2	298
				0.993289	0.00671141	1
		SUM		591	4	595
				0.993277	0.00672269	1
	Shikan	Ecological Zone	Near	267	28	295
				0.905085	0.0949153	1
			Far	355	0	355
				1	0	1
		SUM		622	28	650
				0.956923	0.0430769	1
	West Barah	Ecological Zone	Near	60		60
				1		1
			Far	294		294
				1		1
		SUM		354		354
				1		1
	Alburgaig	Ecological Zone	Near	290		290
				1		1
			Moderate	59		59
				1		1
		SUM		349		349
				1		1
	Aldabah	Ecological Zone	Near	296	2	298
				0.993289	0.00671141	1
			Moderate	286	0	286
				1	0	1
		SUM		582	2	584
				0.996575	0.00342466	1
	Algooleid	Ecological Zone	Near	294	1	295
				0.99661	0.00338983	1
			Moderate	292	1	293
				0.996587	0.00341297	1
		SUM		586	2	588
				0.996599	0.00340136	1
	Halfa	Ecological Zone	Near	278	7	285
				0.975439	0.0245614	1
			Moderate	233	4	237
				0.983122	0.0168776	1
		SUM		511	11	522
				0.978927	0.0210728	1
	Dalgo	Ecological Zone	Near	314	0	314
				1	0	1
			Moderate	226	2	228
				0.991228	0.00877193	1
		SUM		540	2	542
				0.99631	0.00369004	1
	Dongla	Ecological Zone	Near	296		296
				1		1
			Moderate	295		295
				1		1
		SUM		591		591
				1		1
	Marawi	Ecological Zone	Near	294		294
				1		1
			Moderate	292		292
				1		1
		SUM		586		586
				1		1
	Aljenainah	Ecological Zone	Near	266	4	270
				0.985185	0.0148148	1
			Far	290	0	290
				1	0	1
		SUM		556	4	560
				0.992857	0.00714286	1
	Baidah	Ecological Zone	Near	264	1	265
				0.996226	0.00377358	1
			Far	289	0	289
				1	0	1
		SUM		553	1	554
				0.998195	0.00180505	1
	Jabal moon	Ecological Zone	Near	360		360
				1		1
			Far	60		60
				1		1
		SUM		420		420
				1		1
	Sirba	Ecological Zone	Near	253	1	254
				0.996063	0.00393701	1
		SUM		253	1	254
				0.996063	0.00393701	1
	Forbranga	Ecological Zone	Near	334	15	349
				0.95702	0.0429799	1
			Far	206	32	238
				0.865546	0.134454	1
		SUM		540	47	587
				0.919932	0.0800681	1
	Krainik	Ecological Zone	Near	253	6	259
				0.976834	0.023166	1
			Far	269	0	269
				1	0	1
		SUM		522	6	528
				0.988636	0.0113636	1
	Kulbos	Ecological Zone	Near	278	2	280
				0.992857	0.00714286	1
			Far	294	1	295
				0.99661	0.00338983	1
		SUM		572	3	575
				0.994783	0.00521739	1
	Habeila	Ecological Zone	Near	409		409
				1		1
			Far	176		176
				1		1
		SUM		585		585
				1		1
	Abo Zabad	Ecological Zone	Near	235	0	235
				1	0	1
			Moderate	248	1	249
				0.995984	0.00401606	1
			Far	316	0	316
				1	0	1
		SUM		799	1	800
				0.99875	0.00125	1
	Abyay	Ecological Zone	Near	306	40	346
				0.884393	0.115607	1
			Moderate	231	60	291
				0.793814	0.206186	1
			Far	157	18	175
				0.897143	0.102857	1
		SUM		694	118	812
				0.85468	0.14532	1
	Alodiah	Ecological Zone	Near	260		260
				1		1
			Moderate	247		247
				1		1
			Far	293		293
				1		1
		SUM		800		800
				1		1
	Alkhwai	Ecological Zone	Near	410	0	410
				1	0	1
			Moderate	218	0	218
				1	0	1
			Far	231	1	232
				0.99569	0.00431034	1
		SUM		859	1	860
				0.998837	0.00116279	1
	Aldibab	Ecological Zone	Near	272	16	288
				0.944444	0.0555556	1
		SUM		272	16	288
				0.944444	0.0555556	1
	Alsanoot	Ecological Zone	Near	288	0	288
				1	0	1
			Moderate	290	2	292
				0.993151	0.00684932	1
			Far	294	1	295
				0.99661	0.00338983	1
		SUM		872	3	875
				0.996571	0.00342857	1
	Alfoolah	Ecological Zone	Near	283	8	291
				0.972509	0.0274914	1
			Moderate	255	34	289
				0.882353	0.117647	1
			Far	244	29	273
				0.893773	0.106227	1
		SUM		782	71	853
				0.916764	0.0832356	1
	Almairam	Ecological Zone	Near	256	37	293
				0.87372	0.12628	1
			Far	147	25	172
				0.854651	0.145349	1
		SUM		403	62	465
				0.866667	0.133333	1
	Alnohood	Ecological Zone	Near	298	0	298
				1	0	1
			Moderate	295	2	297
				0.993266	0.00673401	1
			Far	294	1	295
				0.99661	0.00338983	1
		SUM		887	3	890
				0.996629	0.00337079	1
	Aroma	Ecological Zone	Near	285		285
				1		1
		SUM		285		285
				1		1
	Talkook	Ecological Zone	Near	286		286
				1		1
		SUM		286		286
				1		1
	New Halfa	Ecological Zone	Near	286	1	287
				0.996516	0.00348432	1
			Moderate	293	0	293
				1	0	1
		SUM		579	1	580
				0.998276	0.00172414	1
	Khashm Elgrbah	Ecological Zone	Near	292		292
				1		1
		SUM		292		292
				1		1
	Rifi Atbrah	Ecological Zone	Near	289	5	294
				0.982993	0.0170068	1
		SUM		289	5	294
				0.982993	0.0170068	1
	Rifi Kassala	Ecological Zone	Near	288		288
				1		1
		SUM		288		288
				1		1
	North Aldaltah	Ecological Zone	Near	291		291
				1		1
		SUM		291		291
				1		1
	West Kassala	Ecological Zone	Near	284		284
				1		1
		SUM		284		284
				1		1
	Kassala	Ecological Zone	Near	288		288
				1		1
		SUM		288		288
				1		1
	Elsraif	Ecological Zone	Far	258	5	263
				0.980989	0.0190114	1
		SUM		258	5	263
				0.980989	0.0190114	1
	Altwaishah	Ecological Zone	Far	295		295
				1		1
		SUM		295		295
				1		1
	Altainah	Ecological Zone	Far	295	3	298
				0.989933	0.0100671	1
		SUM		295	3	298
				0.989933	0.0100671	1
	Alfasher	Ecological Zone	Near	240	0	240
				1	0	1
			Moderate	288	1	289
				0.99654	0.00346021	1
			Far	282	0	282
				1	0	1
		SUM		810	1	811
				0.998767	0.00123305	1
	Alkomah	Ecological Zone	Far	268	3	271
				0.98893	0.0110701	1
		SUM		268	3	271
				0.98893	0.0110701	1
	Allaeit	Ecological Zone	Far	296	1	297
				0.996633	0.003367	1
		SUM		296	1	297
				0.996633	0.003367	1
	Almalhah	Ecological Zone	Near	117		117
				1		1
			Far	292		292
				1		1
		SUM		409		409
				1		1
	Alwaha	Ecological Zone	Far	272		272
				1		1
		SUM		272		272
				1		1
	Um barow	Ecological Zone	Far	294		294
				1		1
		SUM		294		294
				1		1
	Ageig	Ecological Zone	Moderate	35		35
				1		1
			Far	293		293
				1		1
		SUM		328		328
				1		1
	Algnoub	Ecological Zone	Moderate	113		113
				1		1
			Far	219		219
				1		1
		SUM		332		332
				1		1
	Portsudan	Ecological Zone	Far	279		279
				1		1
		SUM		279		279
				1		1
	Jabait Almaadein	Ecological Zone	Far	275		275
				1		1
		SUM		275		275
				1		1
	Halaieb	Ecological Zone	Far	86		86
				1		1
		SUM		86		86
				1		1
	Durdaib	Ecological Zone	Far	283	1	284
				0.996479	0.00352113	1
		SUM		283	1	284
				0.996479	0.00352113	1
	Sinkat	Ecological Zone	Moderate	57		57
				1		1
			Far	299		299
				1		1
		SUM		356		356
				1		1
	Swakin	Ecological Zone	Far	240		240
				1		1
		SUM		240		240
				1		1
	Tokar	Ecological Zone	Moderate	58	0	58
				1	0	1
			Far	288	2	290
				0.993103	0.00689655	1
		SUM		346	2	348
				0.994253	0.00574713	1
	Abo Hamed	Ecological Zone	Near	223	11	234
				0.952991	0.0470085	1
		SUM		223	11	234
				0.952991	0.0470085	1
	Abuheirah	Ecological Zone	Near	275	1	276
				0.996377	0.00362319	1
			Far	57	0	57
				1	0	1
		SUM		332	1	333
				0.996997	0.003003	1
	Aldamar	Ecological Zone	Near	283	5	288
				0.982639	0.0173611	1
			Moderate	66	3	69
				0.956522	0.0434783	1
			Far	292	0	292
				1	0	1
		SUM		641	8	649
				0.987673	0.0123267	1
	Amatamah	Ecological Zone	Near	292	5	297
				0.983165	0.016835	1
			Moderate	58	0	58
				1	0	1
			Far	59	0	59
				1	0	1
		SUM		409	5	414
				0.987923	0.0120773	1
	Burbur	Ecological Zone	Near	286	10	296
				0.966216	0.0337838	1
			Far	59	0	59
				1	0	1
		SUM		345	10	355
				0.971831	0.028169	1
	Shandi	Ecological Zone	Near	292	3	295
				0.989831	0.0101695	1
			Moderate	293	0	293
				1	0	1
			Far	296	2	298
				0.993289	0.00671141	1
		SUM		881	5	886
				0.994357	0.00564334	1
	Atbarah	Ecological Zone	Near	277	5	282
				0.98227	0.0177305	1
			Far	100	5	105
				0.952381	0.047619	1
		SUM		377	10	387
				0.97416	0.0258398	1
	Abo hojar	Ecological Zone	Near	267	4	271
				0.98524	0.0147601	1
			Moderate	210	0	210
				1	0	1
			Far	53	0	53
				1	0	1
		SUM		530	4	534
				0.992509	0.00749064	1
	Aldali	Ecological Zone	Near	276		276
				1		1
		SUM		276		276
				1		1
	Aldinder	Ecological Zone	Near	274	2	276
				0.992754	0.00724638	1
			Moderate	109	0	109
				1	0	1
		SUM		383	2	385
				0.994805	0.00519481	1
	Alsooki	Ecological Zone	Near	273	3	276
				0.98913	0.0108696	1
		SUM		273	3	276
				0.98913	0.0108696	1
	Sinnar	Ecological Zone	Near	268	3	271
				0.98893	0.0110701	1
		SUM		268	3	271
				0.98893	0.0110701	1
	Sinja	Ecological Zone	Near	296	2	298
				0.993289	0.00671141	1
			Moderate	168	0	168
				1	0	1
			Far	113	2	115
				0.982609	0.0173913	1
		SUM		577	4	581
				0.993115	0.00688468	1
	East Sinnar	Ecological Zone	Near	268	0	268
				1	0	1
			Moderate	100	0	100
				1	0	1
			Far	112	1	113
				0.99115	0.00884956	1
		SUM		480	1	481
				0.997921	0.002079	1
	Alsalam	Ecological Zone	Near	276	12	288
				0.958333	0.0416667	1
			Moderate	262	34	296
				0.885135	0.114865	1
			Far	252	45	297
[truncated: 431 more rows]

## Sheet: Table S4
Table S4. Schistosomiasis mansoni prevalence by state, locality and econolgical zone
State				Stool result		SUM
				-ve	+ve
B.Nile	Alkurmok	Ecological Zone	Far	276	2	278
				0.992806	0.00719424	1
		SUM		276	2	278
				0.992806	0.00719424	1
	Altadamon	Ecological Zone	Near	286	1	287
				0.996516	0.00348432	1
			Far	282	0	282
				1	0	1
		SUM		568	1	569
				0.998243	0.00175747	1
	Baw	Ecological Zone	Near	284	1	285
				0.996491	0.00350877	1
			Far	266	0	266
				1	0	1
		SUM		550	1	551
				0.998185	0.00181488	1
	ALDamazein	Ecological Zone	Near	267	0	267
				1	0	1
			Far	274	1	275
				0.996364	0.00363636	1
		SUM		541	1	542
				0.998155	0.00184502	1
	Geissan	Ecological Zone	Near	264		264
				1		1
			Far	258		258
				1		1
		SUM		522		522
				1		1
	AlRosaeris	Ecological Zone	Near	269	2	271
				0.99262	0.00738007	1
			Moderate	58	0	58
				1	0	1
			Far	279	3	282
				0.989362	0.0106383	1
		SUM		606	5	611
				0.991817	0.00818331	1
	Wad Almahi	Ecological Zone	Near	102		102
				1		1
			Moderate	271		271
				1		1
			Far	263		263
				1		1
		SUM		636		636
				1		1
	SUM	Ecological Zone	Near	1472	4	1476
				0.99729	0.00271003	1
			Moderate	329	0	329
				1	0	1
			Far	1898	6	1904
				0.996849	0.00315126	1
		SUM		3699	10	3709
				0.997304	0.00269614	1
Algazeira	Algorashi	Ecological Zone	Near	225	65	290
				0.775862	0.224138	1
			Moderate	268	26	294
				0.911565	0.0884354	1
		SUM		493	91	584
				0.844178	0.155822	1
	Alkamlein	Ecological Zone	Near	271	12	283
				0.957597	0.0424028	1
			Moderate	281	12	293
				0.959044	0.0409556	1
			Far	280	1	281
				0.996441	0.00355872	1
		SUM		832	25	857
				0.970828	0.0291715	1
	Madani Alkubra	Ecological Zone	Near	244		244
				1		1
			Moderate	274		274
				1		1
		SUM		518		518
				1		1
	Alhasaheisa	Ecological Zone	Near	294	0	294
				1	0	1
			Moderate	279	3	282
				0.989362	0.0106383	1
			Far	54	0	54
				1	0	1
		SUM		627	3	630
				0.995238	0.0047619	1
	Almanagil	Ecological Zone	Near	272	18	290
				0.937931	0.062069	1
			Moderate	262	8	270
				0.97037	0.0296296	1
			Far	277	4	281
				0.985765	0.0142349	1
		SUM		811	30	841
				0.964328	0.0356718	1
	Um Algora	Ecological Zone	Near	276		276
				1		1
			Moderate	262		262
				1		1
			Far	215		215
				1		1
		SUM		753		753
				1		1
	South Algazeira	Ecological Zone	Near	277		277
				1		1
			Moderate	285		285
				1		1
			Far	137		137
				1		1
		SUM		699		699
				1		1
	East Algazeira	Ecological Zone	Near	263	1	264
				0.996212	0.00378788	1
			Moderate	277	0	277
				1	0	1
			Far	286	1	287
				0.996516	0.00348432	1
		SUM		826	2	828
				0.997585	0.00241546	1
	SUM	Ecological Zone	Near	2122	96	2218
				0.956718	0.0432822	1
			Moderate	2188	49	2237
				0.978096	0.0219043	1
			Far	1249	6	1255
				0.995219	0.00478088	1
		SUM		5559	151	5710
				0.973555	0.0264448	1
C.darfour	Azoom	Ecological Zone	Near	124	1	125
				0.992	0.008	1
			Moderate	154	0	154
				1	0	1
			Far	195	0	195
				1	0	1
		SUM		473	1	474
				0.99789	0.0021097	1
	Um Dakhun	Ecological Zone	Near	103		103
				1		1
			Moderate	52		52
				1		1
			Far	160		160
				1		1
		SUM		315		315
				1		1
	Bundasi	Ecological Zone	Near	157		157
				1		1
			Moderate	49		49
				1		1
			Far	190		190
				1		1
		SUM		396		396
				1		1
	Zalingai	Ecological Zone	Near	259		259
				1		1
			Moderate	304		304
				1		1
			Far	271		271
				1		1
		SUM		834		834
				1		1
	Makjur	Ecological Zone	Near	257		257
				1		1
			Moderate	112		112
				1		1
			Far	210		210
				1		1
		SUM		579		579
				1		1
	Wadi Salih	Ecological Zone	Near	178		178
				1		1
			Moderate	142		142
				1		1
			Far	257		257
				1		1
		SUM		577		577
				1		1
	SUM	Ecological Zone	Near	1078	1	1079
				0.999073	0.000926784	1
			Moderate	813	0	813
				1	0	1
			Far	1283	0	1283
				1	0	1
		SUM		3174	1	3175
				0.999685	0.000314961	1
E.darfour	Eldeain	Ecological Zone	Near	222	2	224
				0.991071	0.00892857	1
			Moderate	278	1	279
				0.996416	0.00358423	1
		SUM		500	3	503
				0.994036	0.00596421	1
	Elfardoos	Ecological Zone	Near	268	1	269
				0.996283	0.00371747	1
		SUM		268	1	269
				0.996283	0.00371747	1
	Abo Jabrah	Ecological Zone	Near	295		295
				1		1
			Moderate	292		292
				1		1
			Far	231		231
				1		1
		SUM		818		818
				1		1
	Abo Karinka	Ecological Zone	Near	281	1	282
				0.996454	0.0035461	1
			Moderate	287	0	287
				1	0	1
		SUM		568	1	569
				0.998243	0.00175747	1
	Bahur Alarab	Ecological Zone	Near	281	1	282
				0.996454	0.0035461	1
		SUM		281	1	282
				0.996454	0.0035461	1
	Sheiria	Ecological Zone	Moderate	292		292
				1		1
		SUM		292		292
				1		1
	Adeilah	Ecological Zone	Near	274	1	275
				0.996364	0.00363636	1
			Moderate	292	1	293
				0.996587	0.00341297	1
		SUM		566	2	568
				0.996479	0.00352113	1
	Asalaiah	Ecological Zone	Near	281	0	281
				1	0	1
			Moderate	119	1	120
				0.991667	0.00833333	1
		SUM		400	1	401
				0.997506	0.00249377	1
	Yasein	Ecological Zone	Near	279	5	284
				0.982394	0.0176056	1
			Moderate	266	0	266
				1	0	1
		SUM		545	5	550
				0.990909	0.00909091	1
	SUM	Ecological Zone	Near	2181	11	2192
				0.994982	0.00501825	1
			Moderate	1826	3	1829
				0.99836	0.00164024	1
			Far	231	0	231
				1	0	1
		SUM		4238	14	4252
				0.996707	0.00329257	1
elgdareif	Albutanah	Ecological Zone	Far	284		284
				1		1
		SUM		284		284
				1		1
	Alrahed	Ecological Zone	Near	271	0	271
				1	0	1
			Far	269	2	271
				0.99262	0.00738007	1
		SUM		540	2	542
				0.99631	0.00369004	1
	Alfaw	Ecological Zone	Near	296		296
				1		1
		SUM		296		296
				1		1
	Alfashagah	Ecological Zone	Near	228		228
				1		1
			Far	344		344
				1		1
		SUM		572		572
				1		1
	Elgreaishah	Ecological Zone	Near	278	20	298
				0.932886	0.0671141	1
			Far	286	18	304
				0.940789	0.0592105	1
		SUM		564	38	602
				0.936877	0.0631229	1
	Algdareif	Ecological Zone	Far	225	8	233
				0.965665	0.0343348	1
		SUM		225	8	233
				0.965665	0.0343348	1
	Almafazah	Ecological Zone	Near	264	4	268
				0.985075	0.0149254	1
			Far	276	0	276
				1	0	1
		SUM		540	4	544
				0.992647	0.00735294	1
	Basundah	Ecological Zone	Near	222		222
				1		1
			Far	292		292
				1		1
		SUM		514		514
				1		1
	East Algdareif	Ecological Zone	Near	279	16	295
				0.945763	0.0542373	1
			Far	290	10	300
				0.966667	0.0333333	1
		SUM		569	26	595
				0.956303	0.0436975	1
	West Algdareif	Ecological Zone	Near	234		234
				1		1
			Far	303		303
				1		1
		SUM		537		537
				1		1
	Galaa Alnahel	Ecological Zone	Near	274	5	279
				0.982079	0.0179211	1
			Far	292	0	292
				1	0	1
		SUM		566	5	571
				0.991243	0.00875657	1
	Center Algdareif	Ecological Zone	Near	259	2	261
				0.992337	0.00766284	1
			Far	270	0	270
				1	0	1
		SUM		529	2	531
				0.996234	0.00376648	1
	SUM	Ecological Zone	Near	2605	47	2652
				0.982278	0.0177225	1
			Far	3131	38	3169
				0.988009	0.0119912	1
		SUM		5736	85	5821
				0.985398	0.0146023	1
Alkhartoum	Khartoum	Ecological Zone	Near	160	1	161
				0.993789	0.00621118	1
			Moderate	293	36	329
				0.890578	0.109422	1
			Far	323	3	326
				0.990798	0.00920245	1
		SUM		776	40	816
				0.95098	0.0490196	1
	Um bada	Ecological Zone	Far	290	2	292
				0.993151	0.00684932	1
		SUM		290	2	292
				0.993151	0.00684932	1
	Um dorman	Ecological Zone	Near	266	0	266
				1	0	1
			Moderate	290	2	292
				0.993151	0.00684932	1
			Far	245	2	247
				0.991903	0.00809717	1
		SUM		801	4	805
				0.995031	0.00496894	1
	Bahry	Ecological Zone	Near	282	0	282
				1	0	1
			Moderate	270	3	273
				0.989011	0.010989	1
			Far	253	2	255
				0.992157	0.00784314	1
		SUM		805	5	810
				0.993827	0.00617284	1
	Jabal Awlia	Ecological Zone	Near	258	17	275
				0.938182	0.0618182	1
			Moderate	299	1	300
				0.996667	0.00333333	1
			Far	290	2	292
				0.993151	0.00684932	1
		SUM		847	20	867
				0.976932	0.0230681	1
	Khalawei	Ecological Zone	Near	215	4	219
				0.981735	0.0182648	1
			Moderate	270	4	274
				0.985401	0.0145985	1
			Far	372	1	373
				0.997319	0.00268097	1
		SUM		857	9	866
				0.989607	0.0103926	1
	East Nile	Ecological Zone	Near	238	1	239
				0.995816	0.0041841	1
			Moderate	256	0	256
				1	0	1
			Far	272	1	273
				0.996337	0.003663	1
		SUM		766	2	768
				0.997396	0.00260417	1
	Karari	Ecological Zone	Far	288	2	290
				0.993103	0.00689655	1
		SUM		288	2	290
				0.993103	0.00689655	1
	SUM	Ecological Zone	Near	1419	23	1442
				0.98405	0.0159501	1
			Moderate	1678	46	1724
				0.973318	0.0266821	1
			Far	2333	15	2348
				0.993612	0.00638842	1
		SUM		5430	84	5514
				0.984766	0.0152339	1
N.Kordofan	Barah	Ecological Zone	Far	295		295
				1		1
		SUM		295		295
				1		1
	Alrahad	Ecological Zone	Near	287	1	288
				0.996528	0.00347222	1
			Far	238	0	238
				1	0	1
		SUM		525	1	526
				0.998099	0.00190114	1
	Um dam Haj Ahmed	Ecological Zone	Far	295		295
				1		1
		SUM		295		295
				1		1
	Um Rwabah	Ecological Zone	Near	238		238
				1		1
			Far	354		354
				1		1
		SUM		592		592
				1		1
	Jabrat Elshaikh	Ecological Zone	Far	298		298
				1		1
		SUM		298		298
				1		1
	Sodari	Ecological Zone	Near	285		285
				1		1
			Far	298		298
				1		1
		SUM		583		583
				1		1
	Shikan	Ecological Zone	Near	290		290
				1		1
			Far	355		355
				1		1
		SUM		645		645
				1		1
	West Barah	Ecological Zone	Near	60		60
				1		1
			Far	282		282
				1		1
		SUM		342		342
				1		1
	SUM	Ecological Zone	Near	1160	1	1161
				0.999139	0.000861326	1
			Far	2415	0	2415
				1	0	1
		SUM		3575	1	3576
				0.99972	0.000279642	1
Northern	Alburgaig	Ecological Zone	Near	258		258
				1		1
			Moderate	54		54
				1		1
		SUM		312		312
				1		1
	Aldabah	Ecological Zone	Near	278		278
				1		1
			Moderate	281		281
				1		1
		SUM		559		559
				1		1
	Algooleid	Ecological Zone	Near	269	1	270
				0.996296	0.0037037	1
			Moderate	277	0	277
				1	0	1
		SUM		546	1	547
				0.998172	0.00182815	1
	Halfa	Ecological Zone	Near	277		277
				1		1
			Moderate	236		236
				1		1
		SUM		513		513
				1		1
	Dalgo	Ecological Zone	Near	308		308
				1		1
			Moderate	219		219
				1		1
		SUM		527		527
				1		1
	Dongla	Ecological Zone	Near	270		270
				1		1
			Moderate	262		262
				1		1
		SUM		532		532
				1		1
	Marawi	Ecological Zone	Near	273		273
				1		1
			Moderate	270		270
				1		1
		SUM		543		543
				1		1
	SUM	Ecological Zone	Near	1933	1	1934
				0.999483	0.000517063	1
			Moderate	1599	0	1599
				1	0	1
		SUM		3532	1	3533
				0.999717	0.000283046	1
W.darfour	Aljenainah	Ecological Zone	Near	268	3	271
				0.98893	0.0110701	1
			Far	287	1	288
				0.996528	0.00347222	1
		SUM		555	4	559
				0.992844	0.00715564	1
	Baidah	Ecological Zone	Near	255	0	255
				1	0	1
			Far	276	2	278
				0.992806	0.00719424	1
		SUM		531	2	533
				0.996248	0.00375235	1
	Jabal moon	Ecological Zone	Near	351		351
				1		1
			Far	58		58
				1		1
		SUM		409		409
				1		1
	Sirba	Ecological Zone	Near	254	1	255
				0.996078	0.00392157	1
		SUM		254	1	255
				0.996078	0.00392157	1
	Forbranga	Ecological Zone	Near	337	2	339
				0.9941	0.00589971	1
			Far	229	2	231
				0.991342	0.00865801	1
		SUM		566	4	570
				0.992982	0.00701754	1
	Krainik	Ecological Zone	Near	253	0	253
				1	0	1
			Far	274	1	275
				0.996364	0.00363636	1
		SUM		527	1	528
				0.998106	0.00189394	1
	Kulbos	Ecological Zone	Near	267		267
				1		1
			Far	284		284
				1		1
		SUM		551		551
				1		1
	Habeila	Ecological Zone	Near	370		370
				1		1
			Far	169		169
				1		1
		SUM		539		539
				1		1
	SUM	Ecological Zone	Near	2355	6	2361
				0.997459	0.0025413	1
			Far	1577	6	1583
				0.99621	0.00379027	1
		SUM		3932	12	3944
				0.996957	0.0030426	1
W.kordofan	Abo Zabad	Ecological Zone	Near	230		230
				1		1
			Moderate	244		244
				1		1
			Far	309		309
				1		1
		SUM		783		783
				1		1
	Abyay	Ecological Zone	Near	329		329
				1		1
			Moderate	283		283
				1		1
			Far	167		167
				1		1
		SUM		779		779
				1		1
	Alodiah	Ecological Zone	Near	256		256
				1		1
			Moderate	247		247
				1		1
			Far	289		289
				1		1
		SUM		792		792
				1		1
	Alkhwai	Ecological Zone	Near	398		398
				1		1
			Moderate	211		211
				1		1
			Far	225		225
				1		1
		SUM		834		834
				1		1
	Aldibab	Ecological Zone	Near	278	1	279
				0.996416	0.00358423	1
		SUM		278	1	279
				0.996416	0.00358423	1
	Alsanoot	Ecological Zone	Near	280		280
				1		1
			Moderate	276		276
				1		1
			Far	288		288
				1		1
		SUM		844		844
				1		1
	Alfoolah	Ecological Zone	Near	289		289
				1		1
			Moderate	271		271
				1		1
			Far	267		267
				1		1
		SUM		827		827
				1		1
	Almairam	Ecological Zone	Near	277		277
				1		1
			Far	168		168
				1		1
		SUM		445		445
				1		1
	Alnohood	Ecological Zone	Near	295		295
				1		1
			Moderate	294		294
				1		1
			Far	286		286
				1		1
		SUM		875		875
				1		1
	Babanosa	Ecological Zone	Near	288		288
				1		1
			Moderate	290		290
				1		1
			Far	275		275
				1		1
		SUM		853		853
				1		1
	Gebaish	Ecological Zone	Near	276		276
				1		1
			Moderate	228		228
				1		1
			Far	345		345
				1		1
		SUM		849		849
				1		1
	Kaileik	Ecological Zone	Near	219		219
				1		1
			Moderate	215		215
				1		1
		SUM		434		434
				1		1
	Lagawa	Ecological Zone	Near	277		277
				1		1
			Moderate	273		273
				1		1
			Far	168		168
				1		1
		SUM		718		718
				1		1
	Wadbanda	Ecological Zone	Near	350	1	351
				0.997151	0.002849	1
			Moderate	178	0	178
				1	0	1
			Far	349	0	349
				1	0	1
		SUM		877	1	878
				0.998861	0.00113895	1
	SUM	Ecological Zone	Near	4042	2	4044
				0.999505	0.00049456	1
			Moderate	3010	0	3010
				1	0	1
			Far	3136	0	3136
				1	0	1
		SUM		10188	2	10190
				0.999804	0.000196271	1
Kassala	Aroma	Ecological Zone	Near	276	1	277
				0.99639	0.00361011	1
		SUM		276	1	277
				0.99639	0.00361011	1
	Talkook	Ecological Zone	Near	283		283
				1		1
		SUM		283		283
				1		1
	New Halfa	Ecological Zone	Near	230	57	287
				0.801394	0.198606	1
			Moderate	219	73	292
				0.75	0.25	1
		SUM		449	130	579
				0.775475	0.224525	1
	Khashm Elgrbah	Ecological Zone	Near	281	10	291
				0.965636	0.0343643	1
		SUM		281	10	291
				0.965636	0.0343643	1
	Rifi Atbrah	Ecological Zone	Near	233	59	292
				0.797945	0.202055	1
		SUM		233	59	292
				0.797945	0.202055	1
	Rifi Kassala	Ecological Zone	Near	285		285
				1		1
		SUM		285		285
				1		1
	North Aldaltah	Ecological Zone	Near	283	1	284
				0.996479	0.00352113	1
		SUM		283	1	284
				0.996479	0.00352113	1
	West Kassala	Ecological Zone	Near	284		284
				1		1
		SUM		284		284
				1		1
	Kassala	Ecological Zone	Near	281	1	282
				0.996454	0.0035461	1
		SUM		281	1	282
				0.996454	0.0035461	1
	Humashkoraib	Ecological Zone	Near	286		286
				1		1
		SUM		286		286
				1		1
	Wad Elheilaw	Ecological Zone	Near	298		298
				1		1
		SUM		298		298
				1		1
	SUM	Ecological Zone	Near	3020	129	3149
				0.959035	0.0409654	1
			Moderate	219	73	292
				0.75	0.25	1
		SUM		3239	202	3441
				0.941296	0.0587039	1
N.Darfour	Elsraif	Ecological Zone	Far	264	1	265
				0.996226	0.00377358	1
		SUM		264	1	265
				0.996226	0.00377358	1
	Altwaishah	Ecological Zone	Far	295		295
				1		1
		SUM		295		295
				1		1
	Altainah	Ecological Zone	Far	298		298
				1		1
		SUM		298		298
				1		1
	Alfasher	Ecological Zone	Near	227		227
				1		1
			Moderate	278		278
				1		1
			Far	283		283
				1		1
		SUM		788		788
				1		1
	Alkomah	Ecological Zone	Far	272	2	274
				0.992701	0.00729927	1
		SUM		272	2	274
				0.992701	0.00729927	1
	Allaeit	Ecological Zone	Far	298		298
				1		1
		SUM		298		298
				1		1
	Almalhah	Ecological Zone	Near	117		117
				1		1
			Far	291		291
				1		1
		SUM		408		408
				1		1
	Alwaha	Ecological Zone	Far	272		272
				1		1
		SUM		272		272
				1		1
	Um barow	Ecological Zone	Far	279	8	287
				0.972125	0.0278746	1
		SUM		279	8	287
				0.972125	0.0278746	1
	Um Kadadah	Ecological Zone	Far	288		288
				1		1
		SUM		288		288
				1		1
	Dar Elsalam	Ecological Zone	Far	294		294
				1		1
		SUM		294		294
				1		1
	Suraf Omrah	Ecological Zone	Near	233	0	233
				1	0	1
			Far	276	4	280
				0.985714	0.0142857	1
		SUM		509	4	513
				0.992203	0.00779727	1
	Tawilah	Ecological Zone	Far	288		288
				1		1
		SUM		288		288
				1		1
	Kubkabiah	Ecological Zone	Near	0	1	1
				0	1	1
			Far	297	0	297
				1	0	1
		SUM		297	1	298
				0.996644	0.0033557	1
	Kotum	Ecological Zone	Near	285	1	286
				0.996503	0.0034965	1
		SUM		285	1	286
				0.996503	0.0034965	1
	Kernawi	Ecological Zone	Far	298		298
				1		1
		SUM		298		298
				1		1
	Kalamendow	Ecological Zone	Far	289		289
				1		1
		SUM		289		289
				1		1
	Maleit	Ecological Zone	Near	286		286
				1		1
			Moderate	258		258
				1		1
			Far	279		279
				1		1
		SUM		823		823
				1		1
	SUM	Ecological Zone	Near	1148	2	1150
				0.998261	0.00173913	1
			Moderate	536	0	536
				1	0	1
			Far	4861	15	4876
				0.996924	0.00307629	1
		SUM		6545	17	6562
				0.997409	0.00259067	1
R.sea	Ageig	Ecological Zone	Moderate	32		32
				1		1
			Far	237		237
				1		1
		SUM		269		269
				1		1
	Algnoub	Ecological Zone	Moderate	96		96
				1		1
			Far	129		129
				1		1
		SUM		225		225
				1		1
	Portsudan	Ecological Zone	Far	232		232
				1		1
		SUM		232		232
				1		1
	Jabait Almaadein	Ecological Zone	Far	220		220
				1		1
		SUM		220		220
				1		1
	Halaieb	Ecological Zone	Far	80		80
				1		1
		SUM		80		80
				1		1
	Durdaib	Ecological Zone	Far	268		268
				1		1
		SUM		268		268
				1		1
	Sinkat	Ecological Zone	Moderate	51		51
				1		1
			Far	232		232
				1		1
		SUM		283		283
				1		1
	Swakin	Ecological Zone	Far	229		229
				1		1
		SUM		229		229
				1		1
	Tokar	Ecological Zone	Moderate	44		44
				1		1
			Far	241		241
				1		1
		SUM		285		285
				1		1
	Hia	Ecological Zone	Moderate	66		66
				1		1
			Far	268		268
				1		1
		SUM		334		334
				1		1
	SUM	Ecological Zone	Moderate	289		289
				1		1
			Far	2136		2136
				1		1
		SUM		2425		2425
				1		1
R.Nile	Abo Hamed	Ecological Zone	Near	252	1	253
				0.996047	0.00395257	1
		SUM		252	1	253
				0.996047	0.00395257	1
	Abuheirah	Ecological Zone	Near	300		300
				1		1
			Far	42		42
				1		1
		SUM		342		342
				1		1
	Aldamar	Ecological Zone	Near	267	1	268
				0.996269	0.00373134	1
			Moderate	87	1	88
				0.988636	0.0113636	1
			Far	227	0	227
				1	0	1
		SUM		581	2	583
				0.996569	0.00343053	1
	Amatamah	Ecological Zone	Near	251		251
				1		1
			Moderate	48		48
				1		1
			Far	55		55
				1		1
		SUM		354		354
				1		1
	Burbur	Ecological Zone	Near	282		282
				1		1
			Far	63		63
				1		1
		SUM		345		345
				1		1
	Shandi	Ecological Zone	Near	270	1	271
				0.99631	0.00369004	1
			Moderate	264	0	264
				1	0	1
			Far	254	0	254
				1	0	1
		SUM		788	1	789
				0.998733	0.00126743	1
	Atbarah	Ecological Zone	Near	232		232
				1		1
			Far	90		90
				1		1
		SUM		322		322
				1		1
	SUM	Ecological Zone	Near	1854	3	1857
				0.998384	0.00161551	1
			Moderate	399	1	400
				0.9975	0.0025	1
			Far	731	0	731
				1	0	1
		SUM		2984	4	2988
				0.998661	0.00133869	1
Sinnar	Abo hojar	Ecological Zone	Near	272		272
				1		1
			Moderate	209		209
				1		1
			Far	51		51
				1		1
		SUM		532		532
				1		1
	Aldali	Ecological Zone	Near	268		268
				1		1
		SUM		268		268
				1		1
	Aldinder	Ecological Zone	Near	284	1	285
				0.996491	0.00350877	1
			Moderate	103	1	104
				0.990385	0.00961538	1
		SUM		387	2	389
				0.994859	0.00514139	1
	Alsooki	Ecological Zone	Near	262		262
				1		1
		SUM		262		262
				1		1
	Sinnar	Ecological Zone	Near	252	10	262
				0.961832	0.0381679	1
		SUM		252	10	262
				0.961832	0.0381679	1
	Sinja	Ecological Zone	Near	284	2	286
				0.993007	0.00699301	1
			Moderate	165	1	166
				0.993976	0.0060241	1
			Far	110	1	111
				0.990991	0.00900901	1
		SUM		559	4	563
				0.992895	0.0071048	1
	East Sinnar	Ecological Zone	Near	271	1	272
				0.996324	0.00367647	1
			Moderate	105	0	105
				1	0	1
			Far	109	1	110
				0.990909	0.00909091	1
		SUM		485	2	487
				0.995893	0.00410678	1
	SUM	Ecological Zone	Near	1893	14	1907
				0.992659	0.00734137	1
			Moderate	582	2	584
				0.996575	0.00342466	1
			Far	270	2	272
				0.992647	0.00735294	1
		SUM		2745	18	2763
				0.993485	0.00651466	1
S.darfour	Alsalam	Ecological Zone	Near	280	0	280
				1	0	1
			Moderate	280	1	281
				0.996441	0.00355872	1
			Far	286	0	286
				1	0	1
		SUM		846	1	847
				0.998819	0.00118064	1
	Alradoom	Ecological Zone	Near	297		297
				1		1
			Moderate	294		294
				1		1
			Far	175		175
				1		1
		SUM		766		766
				1		1
	Alsuntah	Ecological Zone	Near	300		300
				1		1
			Moderate	300		300
				1		1
			Far	297		297
				1		1
		SUM		897		897
				1		1
	Alwehda	Ecological Zone	Near	293		293
				1		1
			Moderate	287		287
				1		1
		SUM		580		580
				1		1
	Um Dafoog	Ecological Zone	Near	274	0	274
				1	0	1
			Moderate	237	1	238
				0.995798	0.00420168	1
			Far	291	0	291
				1	0	1
		SUM		802	1	803
				0.998755	0.00124533	1
	Belial	Ecological Zone	Near	279		279
				1		1
			Moderate	283		283
				1		1
			Far	278		278
				1		1
		SUM		840		840
				1		1
	Buram	Ecological Zone	Near	295		295
				1		1
			Moderate	300		300
				1		1
			Far	297		297
				1		1
		SUM		892		892
				1		1
	Tuls	Ecological Zone	Near	254		254
				1		1
			Moderate	292		292
				1		1
		SUM		546		546
				1		1
	Dumso	Ecological Zone	Near	290		290
				1		1
			Moderate	297		297
				1		1
		SUM		587		587
				1		1
	Rehaid Albrdei	Ecological Zone	Near	293		293
				1		1
			Moderate	289		289
				1		1
			Far	279		279
				1		1
		SUM		861		861
				1		1
	East Aljabal	Ecological Zone	Near	225		225
				1		1
		SUM		225		225
				1		1
	Shataia	Ecological Zone	Near	289		289
				1		1
			Moderate	59		59
				1		1
		SUM		348		348
				1		1
	North Nyala	Ecological Zone	Near	173		173
				1		1
			Far	150		150
				1		1
		SUM		323		323
				1		1
	Eid Elfursan	Ecological Zone	Near	276	0	276
				1	0	1
			Moderate	290	0	290
				1	0	1
			Far	293	1	294
				0.996599	0.00340136	1
		SUM		859	1	860
				0.998837	0.00116279	1
	Greidah	Ecological Zone	Near	295		295
				1		1
			Moderate	300		300
				1		1
			Far	295		295
				1		1
		SUM		890		890
				1		1
	Kass	Ecological Zone	Near	175		175
				1		1
			Moderate	275		275
				1		1
		SUM		450		450
				1		1
	Kutom	Ecological Zone	Near	289		289
				1		1
			Moderate	286		286
				1		1
			Far	289		289
				1		1
		SUM		864		864
				1		1
	Kateilah	Ecological Zone	Near	284		284
				1		1
			Moderate	285		285
				1		1
			Far	291		291
				1		1
		SUM		860		860
				1		1
	Mairshing	Ecological Zone	Near	287		287
				1		1
			Far	285		285
				1		1
		SUM		572		572
				1		1
	Nateigah	Ecological Zone	Moderate	290		290
				1		1
			Far	287		287
				1		1
		SUM		577		577
				1		1
	Nyala	Ecological Zone	Near	100		100
				1		1
			Moderate	199		199
				1		1
			Far	161		161
				1		1
		SUM		460		460
				1		1
	SUM	Ecological Zone	Near	5248	0	5248
				1	0	1
			Moderate	4843	2	4845
				0.999587	0.000412797	1
			Far	3954	1	3955
				0.999747	0.000252845	1
		SUM		14045	3	14048
				0.999786	0.000213554	1
S.kordofan	Wad Almahi	Ecological Zone	Near	5		5
				1		1
		SUM		5		5
				1		1
	Abo Jebaiha	Ecological Zone	Near	269		269
				1		1
			Moderate	285		285
				1		1
			Far	285		285
				1		1
		SUM		839		839
				1		1
	Abo Kursholah	Ecological Zone	Near	281		281
				1		1
			Moderate	274		274
				1		1
		SUM		555		555
				1		1
	Altadamon	Ecological Zone	Near	268		268
				1		1
			Moderate	260		260
				1		1
			Far	109		109
				1		1
		SUM		637		637
				1		1
	Aldulang	Ecological Zone	Near	278		278
				1		1
			Moderate	281		281
				1		1
			Far	262		262
				1		1
		SUM		821		821
				1		1
	Eastren Reif	Ecological Zone	Near	263		263
				1		1
			Moderate	260		260
				1		1
		SUM		523		523
				1		1
	Alabasiah	Ecological Zone	Near	248		248
				1		1
			Moderate	285		285
				1		1
			Far	213		213
				1		1
		SUM		746		746
				1		1
	Algooz	Ecological Zone	Near	276		276
				1		1
			Moderate	216		216
				1		1
			Far	276		276
				1		1
		SUM		768		768
				1		1
	Alleiry	Ecological Zone	Near	290		290
				1		1
			Moderate	108		108
				1		1
			Far	169		169
				1		1
		SUM		567		567
				1		1
	Taloody	Ecological Zone	Near	291	1	292
				0.996575	0.00342466	1
			Far	119	0	119
				1	0	1
		SUM		410	1	411
				0.997567	0.00243309	1
	Dolami	Ecological Zone	Moderate	212		212
				1		1
		SUM		212		212
				1		1
	Rashad	Ecological Zone	Near	148	1	149
				0.993289	0.00671141	1
			Moderate	166	0	166
				1	0	1
			Far	282	0	282
				1	0	1
		SUM		596	1	597
				0.998325	0.00167504	1
	Gadeir	Ecological Zone	Near	193		193
				1		1
			Moderate	282		282
				1		1
		SUM		475		475
				1		1
	Kadogli	Ecological Zone	Near	218	0	218
				1	0	1
			Moderate	211	0	211
				1	0	1
			Far	303	1	304
				0.996711	0.00328947	1
		SUM		732	1	733
				0.998636	0.00136426	1
	Habeila	Ecological Zone	Near	267		267
				1		1
			Moderate	246		246
				1		1
		SUM		513		513
				1		1
	SUM	Ecological Zone	Near	3295	2	3297
				0.999393	0.000606612	1
			Moderate	3086	0	3086
				1	0	1
			Far	2018	1	2019
				0.999505	0.000495295	1
		SUM		8399	3	8402
				0.999643	0.000357058	1
W.Nile	Aldewaim	Ecological Zone	Near	267	0	267
				1	0	1
			Moderate	269	2	271
				0.99262	0.00738007	1
			Far	263	0	263
				1	0	1
		SUM		799	2	801
				0.997503	0.00249688	1
	Algitainah	Ecological Zone	Near	258	0	258
				1	0	1
			Moderate	260	1	261
				0.996169	0.00383142	1
			Far	262	0	262
				1	0	1
		SUM		780	1	781
				0.99872	0.00128041	1
	Aljabalain	Ecological Zone	Near	288		288
				1		1
			Moderate	265		265
				1		1
			Far	280		280
				1		1
		SUM		833		833
				1		1
	Alsalam	Ecological Zone	Near	292	0	292
				1	0	1
			Moderate	280	0	280
				1	0	1
			Far	274	1	275
				0.996364	0.00363636	1
		SUM		846	1	847
				0.998819	0.00118064	1
	Galy	Ecological Zone	Near	329		329
				1		1
			Moderate	297		297
				1		1
			Far	255		255
				1		1
		SUM		881		881
				1		1
	Kosti	Ecological Zone	Near	274		274
				1		1
			Moderate	263		263
				1		1
			Far	245		245
				1		1
		SUM		782		782
				1		1
	Rubak	Ecological Zone	Near	264	0	264
				1	0	1
			Moderate	103	1	104
				0.990385	0.00961538	1
			Far	210	0	210
				1	0	1
		SUM		577	1	578
				0.99827	0.0017301	1
	Tandalti	Ecological Zone	Near	301		301
				1		1
		SUM		301		301
				1		1
	Um Ramtah	Ecological Zone	Near	272		272
				1		1
			Moderate	253		253
				1		1
			Far	250		250
				1		1
		SUM		775		775
				1		1
	SUM	Ecological Zone	Near	2545	0	2545
				1	0	1
			Moderate	1990	4	1994
				0.997994	0.00200602	1
			Far	2039	1	2040
				0.99951	0.000490196	1
		SUM		6574	5	6579
				0.99924	0.000759994	1
SUM	Alkurmok	Ecological Zone	Far	276	2	278
				0.992806	0.00719424	1
		SUM		276	2	278
				0.992806	0.00719424	1
	Altadamon	Ecological Zone	Near	286	1	287
				0.996516	0.00348432	1
			Far	282	0	282
				1	0	1
		SUM		568	1	569
				0.998243	0.00175747	1
	Baw	Ecological Zone	Near	284	1	285
				0.996491	0.00350877	1
			Far	266	0	266
				1	0	1
		SUM		550	1	551
				0.998185	0.00181488	1
	ALDamazein	Ecological Zone	Near	267	0	267
				1	0	1
			Far	274	1	275
				0.996364	0.00363636	1
		SUM		541	1	542
				0.998155	0.00184502	1
	Geissan	Ecological Zone	Near	264		264
				1		1
			Far	258		258
				1		1
		SUM		522		522
				1		1
	AlRosaeris	Ecological Zone	Near	269	2	271
				0.99262	0.00738007	1
			Moderate	58	0	58
				1	0	1
			Far	279	3	282
				0.989362	0.0106383	1
		SUM		606	5	611
				0.991817	0.00818331	1
	Wad Almahi	Ecological Zone	Near	107		107
				1		1
			Moderate	271		271
				1		1
			Far	263		263
				1		1
		SUM		641		641
				1		1
	Algorashi	Ecological Zone	Near	225	65	290
				0.775862	0.224138	1
			Moderate	268	26	294
				0.911565	0.0884354	1
		SUM		493	91	584
				0.844178	0.155822	1
	Alkamlein	Ecological Zone	Near	271	12	283
				0.957597	0.0424028	1
			Moderate	281	12	293
				0.959044	0.0409556	1
			Far	280	1	281
				0.996441	0.00355872	1
		SUM		832	25	857
				0.970828	0.0291715	1
	Madani Alkubra	Ecological Zone	Near	244		244
				1		1
			Moderate	274		274
				1		1
		SUM		518		518
				1		1
	Alhasaheisa	Ecological Zone	Near	294	0	294
				1	0	1
			Moderate	279	3	282
				0.989362	0.0106383	1
			Far	54	0	54
				1	0	1
		SUM		627	3	630
				0.995238	0.0047619	1
	Almanagil	Ecological Zone	Near	272	18	290
				0.937931	0.062069	1
			Moderate	262	8	270
				0.97037	0.0296296	1
			Far	277	4	281
				0.985765	0.0142349	1
		SUM		811	30	841
				0.964328	0.0356718	1
	Um Algora	Ecological Zone	Near	276		276
				1		1
			Moderate	262		262
				1		1
			Far	215		215
				1		1
		SUM		753		753
				1		1
	South Algazeira	Ecological Zone	Near	277		277
				1		1
			Moderate	285		285
				1		1
			Far	137		137
				1		1
		SUM		699		699
				1		1
	East Algazeira	Ecological Zone	Near	263	1	264
				0.996212	0.00378788	1
			Moderate	277	0	277
				1	0	1
			Far	286	1	287
				0.996516	0.00348432	1
		SUM		826	2	828
				0.997585	0.00241546	1
	Azoom	Ecological Zone	Near	124	1	125
				0.992	0.008	1
			Moderate	154	0	154
				1	0	1
			Far	195	0	195
				1	0	1
		SUM		473	1	474
				0.99789	0.0021097	1
	Um Dakhun	Ecological Zone	Near	103		103
				1		1
			Moderate	52		52
				1		1
			Far	160		160
				1		1
		SUM		315		315
				1		1
	Bundasi	Ecological Zone	Near	157		157
				1		1
			Moderate	49		49
				1		1
			Far	190		190
				1		1
		SUM		396		396
				1		1
	Zalingai	Ecological Zone	Near	259		259
				1		1
			Moderate	304		304
				1		1
			Far	271		271
				1		1
		SUM		834		834
				1		1
	Makjur	Ecological Zone	Near	257		257
				1		1
			Moderate	112		112
				1		1
			Far	210		210
				1		1
		SUM		579		579
				1		1
	Wadi Salih	Ecological Zone	Near	178		178
				1		1
			Moderate	142		142
				1		1
			Far	257		257
				1		1
		SUM		577		577
				1		1
	Eldeain	Ecological Zone	Near	222	2	224
				0.991071	0.00892857	1
			Moderate	278	1	279
				0.996416	0.00358423	1
		SUM		500	3	503
				0.994036	0.00596421	1
	Elfardoos	Ecological Zone	Near	268	1	269
				0.996283	0.00371747	1
		SUM		268	1	269
				0.996283	0.00371747	1
	Abo Jabrah	Ecological Zone	Near	295		295
				1		1
			Moderate	292		292
				1		1
			Far	231		231
				1		1
		SUM		818		818
				1		1
	Abo Karinka	Ecological Zone	Near	281	1	282
				0.996454	0.0035461	1
			Moderate	287	0	287
				1	0	1
		SUM		568	1	569
				0.998243	0.00175747	1
	Bahur Alarab	Ecological Zone	Near	281	1	282
				0.996454	0.0035461	1
		SUM		281	1	282
				0.996454	0.0035461	1
	Sheiria	Ecological Zone	Moderate	292		292
				1		1
		SUM		292		292
				1		1
	Adeilah	Ecological Zone	Near	274	1	275
				0.996364	0.00363636	1
			Moderate	292	1	293
				0.996587	0.00341297	1
		SUM		566	2	568
				0.996479	0.00352113	1
	Asalaiah	Ecological Zone	Near	281	0	281
				1	0	1
			Moderate	119	1	120
				0.991667	0.00833333	1
		SUM		400	1	401
				0.997506	0.00249377	1
	Yasein	Ecological Zone	Near	279	5	284
				0.982394	0.0176056	1
			Moderate	266	0	266
				1	0	1
		SUM		545	5	550
				0.990909	0.00909091	1
	Albutanah	Ecological Zone	Far	284		284
				1		1
		SUM		284		284
				1		1
	Alrahed	Ecological Zone	Near	271	0	271
				1	0	1
			Far	269	2	271
				0.99262	0.00738007	1
		SUM		540	2	542
				0.99631	0.00369004	1
	Alfaw	Ecological Zone	Near	296		296
				1		1
		SUM		296		296
				1		1
	Alfashagah	Ecological Zone	Near	228		228
				1		1
			Far	344		344
				1		1
		SUM		572		572
				1		1
	Elgreaishah	Ecological Zone	Near	278	20	298
				0.932886	0.0671141	1
			Far	286	18	304
				0.940789	0.0592105	1
		SUM		564	38	602
				0.936877	0.0631229	1
	Algdareif	Ecological Zone	Far	225	8	233
				0.965665	0.0343348	1
		SUM		225	8	233
				0.965665	0.0343348	1
	Almafazah	Ecological Zone	Near	264	4	268
				0.985075	0.0149254	1
			Far	276	0	276
				1	0	1
		SUM		540	4	544
				0.992647	0.00735294	1
	Basundah	Ecological Zone	Near	222		222
				1		1
			Far	292		292
				1		1
		SUM		514		514
				1		1
	East Algdareif	Ecological Zone	Near	279	16	295
				0.945763	0.0542373	1
			Far	290	10	300
				0.966667	0.0333333	1
		SUM		569	26	595
				0.956303	0.0436975	1
	Khartoum	Ecological Zone	Near	160	1	161
				0.993789	0.00621118	1
			Moderate	293	36	329
				0.890578	0.109422	1
			Far	323	3	326
				0.990798	0.00920245	1
		SUM		776	40	816
				0.95098	0.0490196	1
	Um bada	Ecological Zone	Far	290	2	292
				0.993151	0.00684932	1
		SUM		290	2	292
				0.993151	0.00684932	1
	Um dorman	Ecological Zone	Near	266	0	266
				1	0	1
			Moderate	290	2	292
				0.993151	0.00684932	1
			Far	245	2	247
				0.991903	0.00809717	1
		SUM		801	4	805
				0.995031	0.00496894	1
	Bahry	Ecological Zone	Near	282	0	282
				1	0	1
			Moderate	270	3	273
				0.989011	0.010989	1
			Far	253	2	255
				0.992157	0.00784314	1
		SUM		805	5	810
				0.993827	0.00617284	1
	Jabal Awlia	Ecological Zone	Near	258	17	275
				0.938182	0.0618182	1
			Moderate	299	1	300
				0.996667	0.00333333	1
			Far	290	2	292
				0.993151	0.00684932	1
		SUM		847	20	867
				0.976932	0.0230681	1
	Khalawei	Ecological Zone	Near	215	4	219
				0.981735	0.0182648	1
			Moderate	270	4	274
				0.985401	0.0145985	1
			Far	372	1	373
				0.997319	0.00268097	1
		SUM		857	9	866
				0.989607	0.0103926	1
	East Nile	Ecological Zone	Near	238	1	239
				0.995816	0.0041841	1
			Moderate	256	0	256
				1	0	1
			Far	272	1	273
				0.996337	0.003663	1
		SUM		766	2	768
				0.997396	0.00260417	1
	Karari	Ecological Zone	Far	288	2	290
				0.993103	0.00689655	1
		SUM		288	2	290
				0.993103	0.00689655	1
	Barah	Ecological Zone	Far	295		295
				1		1
		SUM		295		295
				1		1
	Alrahad	Ecological Zone	Near	287	1	288
				0.996528	0.00347222	1
			Far	238	0	238
				1	0	1
		SUM		525	1	526
				0.998099	0.00190114	1
	Um dam Haj Ahmed	Ecological Zone	Far	295		295
				1		1
		SUM		295		295
				1		1
	Um Rwabah	Ecological Zone	Near	238		238
				1		1
			Far	354		354
				1		1
		SUM		592		592
				1		1
	Jabrat Elshaikh	Ecological Zone	Far	298		298
				1		1
		SUM		298		298
				1		1
	Sodari	Ecological Zone	Near	285		285
				1		1
			Far	298		298
				1		1
		SUM		583		583
				1		1
	Shikan	Ecological Zone	Near	290		290
				1		1
			Far	355		355
				1		1
		SUM		645		645
				1		1
	West Barah	Ecological Zone	Near	60		60
				1		1
			Far	282		282
				1		1
		SUM		342		342
				1		1
	Alburgaig	Ecological Zone	Near	258		258
				1		1
			Moderate	54		54
				1		1
		SUM		312		312
				1		1
	Aldabah	Ecological Zone	Near	278		278
				1		1
			Moderate	281		281
				1		1
		SUM		559		559
				1		1
	Algooleid	Ecological Zone	Near	269	1	270
				0.996296	0.0037037	1
			Moderate	277	0	277
				1	0	1
		SUM		546	1	547
				0.998172	0.00182815	1
	Halfa	Ecological Zone	Near	277		277
				1		1
			Moderate	236		236
				1		1
		SUM		513		513
				1		1
	Dalgo	Ecological Zone	Near	308		308
				1		1
			Moderate	219		219
				1		1
		SUM		527		527
				1		1
	Dongla	Ecological Zone	Near	270		270
				1		1
			Moderate	262		262
				1		1
		SUM		532		532
				1		1
	Marawi	Ecological Zone	Near	273		273
				1		1
			Moderate	270		270
				1		1
		SUM		543		543
				1		1
	Aljenainah	Ecological Zone	Near	268	3	271
				0.98893	0.0110701	1
			Far	287	1	288
				0.996528	0.00347222	1
		SUM		555	4	559
				0.992844	0.00715564	1
	Baidah	Ecological Zone	Near	255	0	255
				1	0	1
			Far	276	2	278
				0.992806	0.00719424	1
		SUM		531	2	533
				0.996248	0.00375235	1
	Jabal moon	Ecological Zone	Near	351		351
				1		1
			Far	58		58
				1		1
		SUM		409		409
				1		1
	Sirba	Ecological Zone	Near	254	1	255
				0.996078	0.00392157	1
		SUM		254	1	255
				0.996078	0.00392157	1
	Forbranga	Ecological Zone	Near	337	2	339
				0.9941	0.00589971	1
			Far	229	2	231
				0.991342	0.00865801	1
		SUM		566	4	570
				0.992982	0.00701754	1
	Krainik	Ecological Zone	Near	253	0	253
				1	0	1
			Far	274	1	275
				0.996364	0.00363636	1
		SUM		527	1	528
				0.998106	0.00189394	1
	Kulbos	Ecological Zone	Near	267		267
				1		1
			Far	284		284
				1		1
		SUM		551		551
				1		1
	Habeila	Ecological Zone	Near	370		370
				1		1
			Far	169		169
				1		1
		SUM		539		539
				1		1
	Abo Zabad	Ecological Zone	Near	230		230
				1		1
			Moderate	244		244
				1		1
			Far	309		309
				1		1
		SUM		783		783
				1		1
	Abyay	Ecological Zone	Near	329		329
				1		1
			Moderate	283		283
				1		1
			Far	167		167
				1		1
		SUM		779		779
				1		1
	Alodiah	Ecological Zone	Near	256		256
				1		1
			Moderate	247		247
				1		1
			Far	289		289
				1		1
		SUM		792		792
				1		1
	Alkhwai	Ecological Zone	Near	398		398
				1		1
			Moderate	211		211
				1		1
			Far	225		225
				1		1
		SUM		834		834
				1		1
	Aldibab	Ecological Zone	Near	278	1	279
				0.996416	0.00358423	1
		SUM		278	1	279
				0.996416	0.00358423	1
	Alsanoot	Ecological Zone	Near	280		280
				1		1
			Moderate	276		276
				1		1
			Far	288		288
				1		1
		SUM		844		844
				1		1
	Alfoolah	Ecological Zone	Near	289		289
				1		1
			Moderate	271		271
				1		1
			Far	267		267
				1		1
		SUM		827		827
				1		1
	Almairam	Ecological Zone	Near	277		277
				1		1
			Far	168		168
				1		1
		SUM		445		445
				1		1
	Alnohood	Ecological Zone	Near	295		295
				1		1
			Moderate	294		294
				1		1
			Far	286		286
				1		1
		SUM		875		875
				1		1
	Aroma	Ecological Zone	Near	276	1	277
				0.99639	0.00361011	1
		SUM		276	1	277
				0.99639	0.00361011	1
	Talkook	Ecological Zone	Near	283		283
				1		1
		SUM		283		283
				1		1
	New Halfa	Ecological Zone	Near	230	57	287
				0.801394	0.198606	1
			Moderate	219	73	292
				0.75	0.25	1
		SUM		449	130	579
				0.775475	0.224525	1
	Khashm Elgrbah	Ecological Zone	Near	281	10	291
				0.965636	0.0343643	1
		SUM		281	10	291
				0.965636	0.0343643	1
	Rifi Atbrah	Ecological Zone	Near	233	59	292
				0.797945	0.202055	1
		SUM		233	59	292
				0.797945	0.202055	1
	Rifi Kassala	Ecological Zone	Near	285		285
				1		1
		SUM		285		285
				1		1
	North Aldaltah	Ecological Zone	Near	283	1	284
				0.996479	0.00352113	1
		SUM		283	1	284
				0.996479	0.00352113	1
	West Kassala	Ecological Zone	Near	284		284
				1		1
		SUM		284		284
				1		1
	Kassala	Ecological Zone	Near	281	1	282
				0.996454	0.0035461	1
		SUM		281	1	282
				0.996454	0.0035461	1
	Elsraif	Ecological Zone	Far	264	1	265
				0.996226	0.00377358	1
		SUM		264	1	265
				0.996226	0.00377358	1
	Altwaishah	Ecological Zone	Far	295		295
				1		1
		SUM		295		295
				1		1
	Altainah	Ecological Zone	Far	298		298
				1		1
		SUM		298		298
				1		1
	Alfasher	Ecological Zone	Near	227		227
				1		1
			Moderate	278		278
				1		1
			Far	283		283
				1		1
		SUM		788		788
				1		1
	Alkomah	Ecological Zone	Far	272	2	274
				0.992701	0.00729927	1
		SUM		272	2	274
				0.992701	0.00729927	1
	Allaeit	Ecological Zone	Far	298		298
				1		1
		SUM		298		298
				1		1
	Almalhah	Ecological Zone	Near	117		117
				1		1
			Far	291		291
				1		1
		SUM		408		408
				1		1
	Alwaha	Ecological Zone	Far	272		272
				1		1
		SUM		272		272
				1		1
	Um barow	Ecological Zone	Far	279	8	287
				0.972125	0.0278746	1
		SUM		279	8	287
				0.972125	0.0278746	1
	Ageig	Ecological Zone	Moderate	32		32
				1		1
			Far	237		237
				1		1
		SUM		269		269
				1		1
	Algnoub	Ecological Zone	Moderate	96		96
				1		1
			Far	129		129
				1		1
		SUM		225		225
				1		1
	Portsudan	Ecological Zone	Far	232		232
				1		1
		SUM		232		232
				1		1
	Jabait Almaadein	Ecological Zone	Far	220		220
				1		1
		SUM		220		220
				1		1
	Halaieb	Ecological Zone	Far	80		80
				1		1
		SUM		80		80
				1		1
	Durdaib	Ecological Zone	Far	268		268
				1		1
		SUM		268		268
				1		1
	Sinkat	Ecological Zone	Moderate	51		51
				1		1
			Far	232		232
				1		1
		SUM		283		283
				1		1
	Swakin	Ecological Zone	Far	229		229
				1		1
		SUM		229		229
				1		1
	Tokar	Ecological Zone	Moderate	44		44
				1		1
			Far	241		241
				1		1
		SUM		285		285
				1		1
	Abo Hamed	Ecological Zone	Near	252	1	253
				0.996047	0.00395257	1
		SUM		252	1	253
				0.996047	0.00395257	1
	Abuheirah	Ecological Zone	Near	300		300
				1		1
			Far	42		42
				1		1
		SUM		342		342
				1		1
	Aldamar	Ecological Zone	Near	267	1	268
				0.996269	0.00373134	1
			Moderate	87	1	88
				0.988636	0.0113636	1
			Far	227	0	227
				1	0	1
		SUM		581	2	583
				0.996569	0.00343053	1
	Amatamah	Ecological Zone	Near	251		251
				1		1
			Moderate	48		48
				1		1
			Far	55		55
				1		1
		SUM		354		354
				1		1
	Burbur	Ecological Zone	Near	282		282
				1		1
			Far	63		63
				1		1
		SUM		345		345
				1		1
	Shandi	Ecological Zone	Near	270	1	271
				0.99631	0.00369004	1
			Moderate	264	0	264
				1	0	1
			Far	254	0	254
				1	0	1
		SUM		788	1	789
				0.998733	0.00126743	1
	Atbarah	Ecological Zone	Near	232		232
				1		1
			Far	90		90
				1		1
		SUM		322		322
				1		1
	Abo hojar	Ecological Zone	Near	272		272
				1		1
			Moderate	209		209
				1		1
			Far	51		51
				1		1
		SUM		532		532
				1		1
	Aldali	Ecological Zone	Near	268		268
				1		1
		SUM		268		268
				1		1
	Aldinder	Ecological Zone	Near	284	1	285
				0.996491	0.00350877	1
			Moderate	103	1	104
				0.990385	0.00961538	1
		SUM		387	2	389
				0.994859	0.00514139	1
	Alsooki	Ecological Zone	Near	262		262
				1		1
		SUM		262		262
				1		1
	Sinnar	Ecological Zone	Near	252	10	262
				0.961832	0.0381679	1
		SUM		252	10	262
				0.961832	0.0381679	1
	Sinja	Ecological Zone	Near	284	2	286
				0.993007	0.00699301	1
			Moderate	165	1	166
				0.993976	0.0060241	1
			Far	110	1	111
				0.990991	0.00900901	1
		SUM		559	4	563
				0.992895	0.0071048	1
	East Sinnar	Ecological Zone	Near	271	1	272
				0.996324	0.00367647	1
			Moderate	105	0	105
				1	0	1
			Far	109	1	110
				0.990909	0.00909091	1
		SUM		485	2	487
				0.995893	0.00410678	1
	Alsalam	Ecological Zone	Near	280	0	280
				1	0	1
			Moderate	280	1	281
				0.996441	0.00355872	1
			Far	286	0	286
[truncated: 431 more rows]

## Sheet: Table S5
	Table S5. MDA target areas (community-wide at 8% threshold)
	localities required of MDA intervention
	State	locality	prevalence		100% coverage				75% coverage
					population	MDA cost(US$)			population	MDA cost (US$)
						1 year	5 year			1 year	5 year
	B.Nile	AlRosaeris	0.0944		253721	441475	2.20737e+06		190291	331106	1.65553e+06
	C.darfour	Um Dakhun	0.104938		113354	197236	986180		85015.5	147927	739635
		Wadi Salih	0.08		238282	414611	2.07305e+06		178712	310958	1.55479e+06
	E.darfour	Elfardoos	0.344444		114436	199119	995593		85827	149339	746695
		Abo Jabrah	0.136201		114436	199119	995593		85827	149339	746695
		Bahur Alarab	0.275618		171655	298680	1.4934e+06		128741	224010	1.12005e+06
		Sheiria	0.247492		68662	119472	597359		51496.5	89603.9	448020
		Asalaiah	0.331683		91549	159295	796476		68661.8	119471	597357
		Yasein	0.460036		205986	358416	1.79208e+06		154490	268812	1.34406e+06
	Alkhartoum	Khartoum	0.108259		674584	1.17378e+06	5.86888e+06		505938	880332	4.40166e+06
		Khalawei	0.08		926654	1.61238e+06	8.06189e+06		694990	1.20928e+06	6.04642e+06
	N.Kordofan	Alrahad	0.105263		157838	274638	1.37319e+06		118378	205979	1.02989e+06
	W.darfour	Forbranga	0.0800681		171534	298469	1.49235e+06		128650	223852	1.11926e+06
	W.kordofan	Abyay	0.14532		135324	235464	1.17732e+06		101493	176598	882989
		Alfoolah	0.0832356		309476	538488	2.69244e+06		232107	403866	2.01933e+06
		Almairam	0.133333		54876	95484.2	477421		41157	71613.2	358066
		Kaileik	0.11804		80715	140444	702220		60536.2	105333	526665
	N.Darfour	Suraf Omrah	0.101145		84984	147872	739361		63738	110904	554521
	S.darfour	Alsalam	0.103292		109387	190333	951667		82040.2	142750	713750
		Alradoom	0.171875		156867	272949	1.36474e+06		117650	204711	1.02356e+06
		Alsuntah	0.38324		154163	268244	1.34122e+06		115622	201183	1.00591e+06
		Um Dafoog	0.114391		69459	120859	604293		52094.2	90644	453220
		Buram	0.347534		175008	304514	1.52257e+06		131256	228385	1.14193e+06
		Tuls	0.330341		319337	555646	2.77823e+06		239503	416735	2.08367e+06
		Dumso	0.252525		245812	427713	2.13856e+06		184359	320785	1.60392e+06
		Rehaid Albrdei	0.101947		236465	411449	2.05725e+06		177349	308587	1.54293e+06
		Greidah	0.37472		106190	184771	923853		79642.5	138578	692890
		Kateilah	0.384099		135169	235194	1.17597e+06		101377	176396	881978
	S.kordofan	Altadamon	0.12782		138994	241850	1.20925e+06		104246	181387	906936
		Eastren Reif	0.140152		217852	379062	1.89531e+06		163389	284297	1.42148e+06
		Taloody	0.165049		40159	69876.7	349383		30119.2	52407.5	262037
		Kadogli	0.0852197		107381	186843	934215		80535.8	140132	700661
	W.Nile	Aljabalain	0.180617		23031	40073.9	200370		17273.2	30055.5	150277
	Total				5597983	9.74049e+06	4.87025e+07		4.19849e+06	7.30537e+06	3.65268e+07
	additional or removed ecological zones when MDA is determined at ecological zone level in comparison to locality level
					100% coverage				75% coverage
					population	MDA cost(US$)			population	MDA cost (US$)
	State	locality	EZ	prevalence/ add or delete		1 year	5 year			1 year	5 year
	additional ecological zones required for MDA intervention
	C. darfur	Bundasi	Near3	0.0880503	9065	15773.1	78865.5		6798.75	11829.8	59149.1
		Makjur	Moderate3	0.0964912	23833	41469.4	207347		17874.8	31102.1	155510
	E.darfour	Eldeain	Near2	0.118421	40053	69692.2	348461		30039.8	52269.2	261346
	elgdareif	Basundah	Near2	0.0966387	29287	50959.4	254797		21965.2	38219.5	191098
	Alkhartoum	Jabal Awlia	Moderate3	0.0825083	785810	1.36731e+06	6.83654e+06		589357	1.02548e+06	5.12741e+06
		East Nile	Near3	0.12069	397785	692146	3.46073e+06		298339	519109	2.59555e+06
	N.Kordofan	Shikan	Near2	0.0949153	270449	470581	2.35291e+06		202837	352936	1.76468e+06
	W.kordofan	Babanosa	Far3	0.147651	21316	37089.8	185449		15987	27817.4	139087
		Lagawa	Near3	0.0848057	38555	67085.7	335428		28916.2	50314.3	251571
	S.darfour	Kutom	Moderate3	0.0918367	72299.3	125801	629004		54224.5	94350.6	471753
		Kutom	Far3	0.0942761	72299.3	125801	629004		54224.5	94350.6	471753
	S.kordofan	Abo Jebaiha	Moderate3	0.170732	72617.3	126354	631771		54463	94765.6	473828
		Aldulang	Moderate3	0.0848057	44163.3	76844.2	384221		33122.5	57633.2	288166
	W.Nile	Aldewaim	Moderate3	0.142857	127842	222444	1.11222e+06		95881.2	166833	834167
		Alsalam	Near3	0.101351	46009.3	80056.2	400281		34507	60042.2	300211
		Rubak	Moderate3	0.220339	103617	180294	901471		77713	135221	676103
		Um Ramtah	Near3	0.128378	51413.7	89459.8	447299		38560.2	67094.8	335474
	Total		17		2.20641e+06	3.83916e+06	1.91958e+07		1.65481e+06	2.87937e+06	1.43969e+07
	removed ecological zones where they are not required for MDA intervention
	B.Nile	AlRosaeris	Far 3	0.0211268	-84573.7	-147158	-735791		-63430.2	-110369	-551843
	C.darfour	Wadi Salih	Near 3	0.0253807	-79427.3	-138204	-691018		-59570.5	-103653	-518263
		Wadi Salih	Far	0.0501931	-79427.3	-138204	-691018		-59570.5	-103653	-518263
	Alkhartoum	Khartoum	Far3	0.0501393	-224861	-391259	-1.95629e+06		-168646	-293444	-1.46722e+06
		Khalawei	Near3	0.0543933	-308885	-537459	-2.6873e+06		-231664	-403094	-2.01547e+06
		Alrahad	Far2	0.0169492	-222404	-386984	-1.93492e+06		-166803	-290238	-1.45119e+06
	W.darfour	Forbranga	Near2	0.0429799	-85767	-149235	-746173		-64325.2	-111926	-559630
		Alfoolah	Near3	0.0274914	-29928.7	-52075.9	-260379		-22446.5	-39056.9	-195285
	S.darfour	Alsalam	Near3	0.0416667	-36462.3	-63444.5	-317222		-27346.8	-47583.3	-237917
		Alradoom	Far3	0.0229885	-52289	-90982.9	-454914		-39216.8	-68237.1	-341186
		Um Dafoog	Moderate3	0.0337553	-23153	-40286.2	-201431		-17364.8	-30214.7	-151073
	S.kordofan	Altadamon	Far3	0.00877193	-46331.3	-80616.5	-403083		-34748.5	-60462.4	-302312
		Kadogli	Near3	0.0678733	-35793.7	-62281	-311405		-26845.2	-46710.7	-233554
	W.Nile	Aldewaim	Near3	0.0443038	-127842	-222444	-1.11222e+06		-95881.2	-166833	-834167
			Far3	0.0174216	-127842	-222444	-1.11222e+06		-95881.2	-166833	-834167
		Alsalam	Moderate3	0.0211268	-46009.3	-80056.2	-400281		-34507	-60042.2	-300211
			Far3	0.0322581	-46009.3	-80056.2	-400281		-34507	-60042.2	-300211
	Total		17		-1.65701e+06	-2.88319e+06	-1.44159e+07		-1.24275e+06	-2.16239e+06	-1.0812e+07
	Grand total				549408	955970	4.77985e+06		412056	716978	3.58489e+06

## Sheet: Table S6
	Table S6. MDA target areas (community-wide at 15% threshold)
	localities required of MDA intervention
	State	locality	prevalence		100% coverage				75% coverage
					population	MDA cost(US$)			population	MDA cost (US$)
						1 year	5 year			1 year	5 year
	E.darfour	Elfardoos	0.344444		114436	199119	995593		85827	149339	746695
		Bahur Alarab	0.275618		171655	298680	1.4934e+06		128741	224010	1.12005e+06
		Sheiria	0.247492		68662	119472	597359		51496.5	89603.9	448020
		Asalaiah	0.331683		91549	159295	796476		68661.8	119471	597357
		Yasein	0.460036		205986	358416	1.79208e+06		154490	268812	1.34406e+06
	S.darfour	Alradoom	0.171875		156867	272949	1.36474e+06		117650	204711	1.02356e+06
		Alsuntah	0.38324		154163	268244	1.34122e+06		115622	201183	1.00591e+06
		Buram	0.347534		175008	304514	1.52257e+06		131256	228385	1.14193e+06
		Tuls	0.330341		319337	555646	2.77823e+06		239503	416735	2.08367e+06
		Dumso	0.252525		245812	427713	2.13856e+06		184359	320785	1.60392e+06
		Greidah	0.37472		106190	184771	923853		79642.5	138578	692890
		Kateilah	0.384099		135169	235194	1.17597e+06		101377	176396	881978
	S.kordofan	Taloody	0.165049		40159	69876.7	349383		30119.2	52407.5	262037
	W.Nile	Aljabalain	0.180617		23031	40073.9	200370		17273.2	30055.5	150277
	Total				2008024	3.49396e+06	1.74698e+07		1506018	2.62047e+06	1.31024e+07
	additional or removed ecological zones when MDA is determined at ecological zone level in comparison to locality level
					100% coverage				75% coverage
					population	MDA cost(US$)			population	MDA cost (US$)
	State	locality	EZ	prevalence/ add or delete		1 year	5 year			1 year	5 year
	additional ecological zones required for MDA intervention
	B.Nile	AlRosaeris	moderate	0.271186	84573.7	147158	735791		63430.2	110369	551843
	C. darfur	Wadi Salih	moderate	0.2	79427.3	138204	691018		59570.5	103653	518263
		Abo Jabrah	near	0.199336	38145.3	66372.9	331864		28609	49779.7	248898
	lkhartoum	Khartoum	near	0.222222	224861	391259	1.95629e+06		168646	293444	1.46722e+06
	N.Kordofan	Alrahad	near	0.175676	52612.7	91546	457730		39459.5	68659.5	343298
	W. kordofan	Abyay	moderate	0.206186	45108	78487.9	392440		33831	58865.9	294330
		Kaileik	moderate	0.156951	40357.5	70222.1	351110		30268.1	52666.5	263333
		Um Dafoog	far	0.156463	23153	40286.2	201431		17364.8	30214.7	151073
	S. kordofan	Abo Jebaiha	moderate	0.170732	72617.3	126354	631771		54463	94765.6	473828
		Altadamon	moderate	0.169811	46331.3	80616.5	403083		34748.5	60462.4	302312
		Eastren Reif	moderate	0.174905	80783	140562	702812		60587.2	105422	527109
	W.Nile	Rubak	moderate	0.220339	155426	270441	1.35221e+06		116570	202831	1.01415e+06
	Total	12 localities	12 Ezs		943397	1.64151e+06	8.20755e+06		707547	1.23113e+06	6.15566e+06
	removed ecological zones where they are not required for MDA intervention
	W.kordofan	Kaileik	far	0.0229885	-52289	-90982.9	-454914		-39216.8	-68237.1	-341186
	W.Nile	Aljabalain	near	0.0771704	-230313	-400745	-2.00372e+06		-172735	-300558	-1.50279e+06
	Total	2 localities	2 Ezs		-282602	-491727	-2.45864e+06		-211952	-368796	-1.84398e+06
	Grand total				660795	1.14978e+06	5.74891e+06		495596	862337	4.31168e+06

## Sheet: Table S7
			Table S7. MDA target areas (school aged children at 3% threshold)
			localities required of MDA intervention
			State	locality	prevalence		100% coverage				75% coverage
							population	MDA cost(US$)			population	MDA cost (US$)
								1 year	5 year			1 year	5 year
			B.Nile	AlRosaeris	0.0944		76116.3	132442	662212		57087.2	99331.8	496659
			C.darfour	Um Dakhun	0.104938		34006.2	59170.8	295854		25504.6	44378.1	221890
			C.darfour	Wadi Salih	0.0771812		71484.6	124383	621916		53613.5	93287.4	466437
			C.darfour	Bundasi	0.0346535		8158.5	14195.8	70978.9		6118.88	10646.8	53234.2
			C.darfour	Zalingai	0.030647		83127.3	144642	723208		62345.5	108481	542406
			C.darfour	Makjur	0.0481728		21449.7	37322.5	186612		16087.3	27991.9	139959
			E.darfour	Eldeain	0.0708661		24031.8	41815.3	209077		18023.8	31361.5	156807
			E.darfour	Elfardoos	0.344444		34330.8	59735.6	298678		25748.1	44801.7	224008
			E.darfour	Abo Jabrah	0.136201		34330.8	59735.6	298678		25748.1	44801.7	224008
			E.darfour	Bahur Alarab	0.275618		51496.5	89603.9	448020		38622.4	67202.9	336015
			E.darfour	Sheiria	0.247492		20598.6	35841.6	179208		15448.9	26881.2	134406
			E.darfour	Asalaiah	0.331683		27464.7	47788.6	238943		20598.5	35841.4	179207
			E.darfour	Yasein	0.460036		61795.8	107525	537623		46346.9	80643.5	403218
			elgdareif	Basundah	0.0523364		17572.2	30575.6	152878		13179.2	22931.7	114659
			elgdareif	East Algdareif	0.0302521		41746.2	72638.4	363192		31309.6	54478.8	272394
			Alkhartoum	Khartoum	0.108259		202375	352133	1.76066e+06		151781	264100	1.3205e+06
			Alkhartoum	Jabal Awlia	0.0634038		471486	820385	4.10193e+06		353614	615289	3.07644e+06
			Alkhartoum	Khalawei	0.0778509		277996	483713	2.41857e+06		208497	362785	1.81393e+06
			Alkhartoum	East Nile	0.0472441		358006	622931	3.11466e+06		268505	467198	2.33599e+06
			N.Kordofan	Alrahad	0.104869		47351.4	82391.4	411957		35513.6	61793.6	308968
			N.Kordofan	Shikan	0.0430769		162269	282349	1.41174e+06		121702	211762	1.05881e+06
			W.darfour	Forbranga	0.0800681		51460.2	89540.7	447704		38595.1	67155.6	335778
			W.kordofan	Abyay	0.14532		40597.2	70639.1	353196		30447.9	52979.3	264897
			W.kordofan	Aldibab	0.0555556		26856.3	46730	233650		20142.2	35047.5	175237
			W.kordofan	Alfoolah	0.0832356		92842.8	161546	807732		69632.1	121160	605799
			W.kordofan	Almairam	0.133333		16462.8	28645.3	143226		12347.1	21484	107420
			W.kordofan	Babanosa	0.0666667		19184.4	33380.9	166904		14388.3	25035.6	125178
			W.kordofan	Kaileik	0.11804		24214.5	42133.2	210666		18160.9	31599.9	158000
			W.kordofan	Lagawa	0.0418919		34699.5	60377.1	301886		26024.6	45282.8	226414
			R.Nile	Abo Hamed	0.0470085		24052.2	41850.8	209254		18039.2	31388.1	156941
			N.Darfour	Suraf Omrah	0.101145		25495.2	44361.6	221808		19121.4	33271.2	166356
			S.darfour	Alsalam	0.103292		32816.1	57100	285500		24612.1	42825	214125
			S.darfour	Alradoom	0.171875		47060.1	81884.6	409423		35295.1	61413.4	307067
			S.darfour	Alsuntah	0.38324		46248.9	80473.1	402365		34686.7	60354.8	301774
			S.darfour	Um Dafoog	0.114391		20837.7	36257.6	181288		15628.3	27193.2	135966
			S.darfour	Buram	0.347534		52502.4	91354.2	456771		39376.8	68515.6	342578
			S.darfour	Tuls	0.330341		95801.1	166694	833470		71850.8	125020	625102
			S.darfour	Dumso	0.252525		73743.6	128314	641569		55307.7	96235.4	481177
			S.darfour	Rehaid Albrdei	0.101947		70939.5	123435	617174		53204.6	92576	462880
			S.darfour	Greidah	0.37472		31857	55431.2	277156		23892.8	41573.4	207867
			S.darfour	Kateilah	0.384099		40550.7	70558.2	352791		30413	52918.7	264593
			S.darfour	East Aljabal	0.0423729		41610	72401.4	362007		31207.5	54301.1	271505
			S.darfour	Eid Elfursan	0.0371622		75166.5	130790	653949		56374.9	98092.3	490461
			S.kordofan	Abo Jebaiha	0.0693642		65355.6	113719	568594		49016.7	85289.1	426445
			S.kordofan	Altadamon	0.12782		41698.2	72554.9	362774		31273.6	54416.2	272081
			S.kordofan	Eastren Reif	0.140152		48469.8	84337.5	421687		36352.4	63253.1	316265
			S.kordofan	Taloody	0.165049		12047.7	20963	104815		9035.78	15722.2	78611.2
			S.kordofan	Kadogli	0.0852197		32214.3	56052.9	280264		24160.7	42039.7	210198
			S.kordofan	Aldulang	0.0467626		39747	69159.8	345799		29810.2	51869.8	259349
			S.kordofan	Gadeir	0.0395833		23613.6	41087.7	205438		17710.2	30815.7	154079
			W.Nile	Aldewaim	0.0685841		115058	200200	1.001e+06		86293.1	150150	750750
			W.Nile	Aljabalain	0.180617		6909.3	12022.2	60110.9		5181.98	9016.64	45083.2
			W.Nile	Alsalam	0.0523865		41408.4	72050.6	360253		31056.3	54038	270190
			W.Nile	Rubak	0.048855		93255.6	162265	811324		69941.7	121699	608493
			W.Nile	Tandalti	0.0386905		55459.5	96499.5	482498		41594.6	72374.6	361873
			W.Nile	Um Ramtah	0.0460157		46272.3	80513.8	402569		34704.2	60385.4	301927
			total				3.7337e+06	6.49664e+06	3.24832e+07	0	2.80028e+06	4.87248e+06	2.43624e+07
			additional or removed ecological zones when MDA is determined at ecological zone level in comparison to locality level
							100% coverage				75% coverage
							population	MDA cost(US$)			population	MDA cost (US$)
			State	locality	EZ	prevalence/ add or delete		1 year	5 year			1 year	5 year
			additional ecological zones required for MDA intervention
			B.Nile	Wad Almahi	Moderate3	0.0297398	11921.3	20743.1	103715		8940.98	15557.3	77786.5
			R.Nile	Aldamar	Moderate3	0.0434783	26944.6	46883.6	234418		20208.5	35162.7	175814
			R.Nile	Burbur	Neaer 2	0.0337838	20187.9	35126.9	175635		15140.9	26345.2	131726
			R.Nile	Atbarah	Far 2	0.047619	42622.2	74162.6	370813		31966.6	55622	278110
			S.darfour	Belial	Near3	0.0372881	9932.9	17283.2	86416.2		7449.67	12962.4	64812.2
			S.darfour	Alabasiah	Far 3	0.0585586	27156.1	47251.6	236258		20367.1	35438.7	177194
			S.darfour	Rashad	Near3	0.0322581	31933.7	55564.6	277823		23950.3	41673.5	208367
			W.Nile	Algitainah	Near3	0.0343643	31800.9	55333.6	276668		23850.7	41500.2	207501
			total				202500	352349	1.76175e+06		151875	264262	1.32131e+06
			removed ecological zones where they are not required for MDA intervention
			B.Nile	AlRosaeris	Far 3	0.0211268	-25372.1	-44147.5	-220737		-19029.1	-33110.6	-165553
			C.darfour	Bundasi	Moderate 3	0	-2719.5	-4731.93	-23659.7		-2039.62	-3548.95	-17744.7
			C.darfour	Bundasi	Far 3	0	-2719.5	-4731.93	-23659.7		-2039.62	-3548.95	-17744.7
			C.darfour	Zalingai	Moderate 3	0.0244648	-27709.1	-48213.8	-241069		-20781.8	-36160.4	-180802
			C.darfour	Zalingai	Far 3	0.0210526	-27709.1	-48213.8	-241069		-20781.8	-36160.4	-180802
			C.darfour	Makjur	Near3	0.0178571	-7149.9	-12440.8	-62204.1		-5362.43	-9330.62	-46653.1
			C.darfour	Wadi Salih	Near3	0.0253807	-23828.2	-41461.1	-207305		-17871.2	-31095.8	-155479
			elgdareif	Basundah	Far 2	0.016835	-8786.1	-15287.8	-76439.1		-6589.58	-11465.9	-57329.3
			elgdareif	East Algdareif	Near 2	0.0170068	-20873.1	-36319.2	-181596		-15654.8	-27239.4	-136197
			Alkhartoum	Um dorman	Near3	0.0104167	-160867	-279909	-1.39954e+06		-120650	-209932	-1.04966e+06
			Alkhartoum	East Nile	Moderate 3	0.0234899	-119336	-207644	-1.03822e+06		-89501.6	-155733	-778664
			Alkhartoum	East Nile	Far 3	0	-119336	-207644	-1.03822e+06		-89501.6	-155733	-778664
			N.Kordofan	Alrahad	Far 2	0.0169492	-23675.7	-41195.7	-205979		-17756.8	-30896.8	-154484
			N.Kordofan	Shikan	Far 2	0	-81134.7	-141174	-705872		-60851	-105881	-529404
			W.kordofan	Alfoolah	Near3	0.0274914	-30947.6	-53848.8	-269244		-23210.7	-40386.6	-201933
			W.kordofan	Babanosa	Near3	0.0204778	-6394.8	-11127	-55634.8		-4796.1	-8345.21	-41726.1
			W.kordofan	Lagawa	Moderate 3	0.0208333	-11566.5	-20125.7	-100629		-8674.88	-15094.3	-75471.4
			W.kordofan	Lagawa	Far 3	0.00591716	-11566.5	-20125.7	-100629		-8674.88	-15094.3	-75471.4
			S.darfour	Alradoom	Far 3	0.0229885	-15686.7	-27294.9	-136474		-11765	-20471.1	-102356
			S.darfour	Eid Elfursan	Near3	0.0238095	-25055.5	-43596.6	-217983		-18791.6	-32697.4	-163487
			S.darfour	Eid Elfursan	Moderate 3	0	-25055.5	-43596.6	-217983		-18791.6	-32697.4	-163487
			S.darfour	Kutom	Near3	0.0236486	-21689.8	-37740.3	-188701		-16267.3	-28305.2	-141526
			S.kordofan	Altadamon	Far 3	0.00877193	-13899.4	-24185	-120925		-10424.5	-18138.7	-90693.6
			S.kordofan	Aldulang	Near3	0.0212014	-13249	-23053.3	-115266		-9936.75	-17289.9	-86449.7
			S.kordofan	Gadeir	Near 2	0.0204082	-11806.8	-20543.8	-102719		-8855.1	-15407.9	-77039.4
			S.kordofan	Habeila	Moderate 2	0.0158103	-10175	-17704.4	-88522.1		-7631.21	-13278.3	-66391.5
			W.Nile	Aldewaim	Far 3	0.0174216	-38352.5	-66733.4	-333667		-28764.4	-50050	-250250
			W.Nile	Alsalam	Moderate 3	0.0211268	-13802.8	-24016.9	-120084		-10352.1	-18012.7	-90063.3
			W.Nile	Rubak	Near3	0.0194175	-31085.2	-54088.2	-270441		-23313.9	-40566.2	-202831
			W.Nile	Rubak	Far 3	0	-31085.2	-54088.2	-270441		-23313.9	-40566.2	-202831
			W.Nile	Um Ramtah	Moderate 3	0.00699301	-15424.1	-26837.9	-134190		-11568.1	-20128.5	-100642
			W.Nile	Um Ramtah	Far 3	0.00323625	-15424.1	-26837.9	-134190		-11568.1	-20128.5	-100642
			total				-900103	-1.56618e+06	-7.83089e+06		-675077	-1.17463e+06	-5.87317e+06
			Grand				3.0361e+06	5.28281e+06	2.64141e+07		2.27707e+06	3.96211e+06	1.98105e+07

## Sheet: Table S8
			Table S8. MDA target areas (school aged children at 5% threshold)
			localities required of MDA intervention
			State	locality	prevalence		100% coverage				75% coverage
							population	MDA cost(US$)			population	MDA cost (US$)
								1 year	5 year			1 year	5 year
			B.Nile	AlRosaeris	0.0944		76116.3	132442	662212		57087.2	99331.8	496659
			C.darfour	Um Dakhun	0.104938		34006.2	59170.8	295854		25504.6	44378.1	221890
			C.darfour	Wadi Salih	0.0771812		71484.6	124383	621916		53613.5	93287.4	466437
			E.darfour	Eldeain	0.0708661		24031.8	41815.3	209077		18023.8	31361.5	156807
			E.darfour	Elfardoos	0.344444		34330.8	59735.6	298678		25748.1	44801.7	224008
			E.darfour	Abo Jabrah	0.136201		34330.8	59735.6	298678		25748.1	44801.7	224008
			E.darfour	Bahur Alarab	0.275618		51496.5	89603.9	448020		38622.4	67202.9	336015
			E.darfour	Sheiria	0.247492		20598.6	35841.6	179208		15448.9	26881.2	134406
			E.darfour	Asalaiah	0.331683		27464.7	47788.6	238943		20598.5	35841.4	179207
			E.darfour	Yasein	0.460036		61795.8	107525	537623		46346.9	80643.5	403218
			elgdareif	Basundah	0.0523364		17572.2	30575.6	152878		13179.2	22931.7	114659
			Alkhartoum	Khartoum	0.108259		202375	352133	1.76066e+06		151781	264100	1.3205e+06
			Alkhartoum	Jabal Awlia	0.0634038		471486	820385	4.10193e+06		353614	615289	3.07644e+06
			Alkhartoum	Khalawei	0.0778509		277996	483713	2.41857e+06		208497	362785	1.81393e+06
			N.Kordofan	Alrahad	0.104869		47351.4	82391.4	411957		35513.6	61793.6	308968
			W.darfour	Forbranga	0.0800681		51460.2	89540.7	447704		38595.1	67155.6	335778
			W.kordofan	Abyay	0.14532		40597.2	70639.1	353196		30447.9	52979.3	264897
			W.kordofan	Aldibab	0.0555556		26856.3	46730	233650		20142.2	35047.5	175237
			W.kordofan	Alfoolah	0.0832356		92842.8	161546	807732		69632.1	121160	605799
			W.kordofan	Almairam	0.133333		16462.8	28645.3	143226		12347.1	21484	107420
			W.kordofan	Babanosa	0.0666667		19184.4	33380.9	166904		14388.3	25035.6	125178
			W.kordofan	Kaileik	0.11804		24214.5	42133.2	210666		18160.9	31599.9	158000
			N.Darfour	Suraf Omrah	0.101145		25495.2	44361.6	221808		19121.4	33271.2	166356
			S.darfour	Alsalam	0.103292		32816.1	57100	285500		24612.1	42825	214125
			S.darfour	Alradoom	0.171875		47060.1	81884.6	409423		35295.1	61413.4	307067
			S.darfour	Alsuntah	0.38324		46248.9	80473.1	402365		34686.7	60354.8	301774
			S.darfour	Um Dafoog	0.114391		20837.7	36257.6	181288		15628.3	27193.2	135966
			S.darfour	Buram	0.347534		52502.4	91354.2	456771		39376.8	68515.6	342578
			S.darfour	Tuls	0.330341		95801.1	166694	833470		71850.8	125020	625102
			S.darfour	Dumso	0.252525		73743.6	128314	641569		55307.7	96235.4	481177
			S.darfour	Rehaid Albrdei	0.101947		70939.5	123435	617174		53204.6	92576	462880
			S.darfour	Greidah	0.37472		31857	55431.2	277156		23892.8	41573.4	207867
			S.darfour	Kateilah	0.384099		40550.7	70558.2	352791		30413	52918.7	264593
			S.kordofan	Abo Jebaiha	0.0693642		65355.6	113719	568594		49016.7	85289.1	426445
			S.kordofan	Altadamon	0.12782		41698.2	72554.9	362774		31273.6	54416.2	272081
			S.kordofan	Eastren Reif	0.140152		48469.8	84337.5	421687		36352.4	63253.1	316265
			S.kordofan	Taloody	0.165049		12047.7	20963	104815		9035.78	15722.2	78611.2
			S.kordofan	Kadogli	0.0852197		32214.3	56052.9	280264		24160.7	42039.7	210198
			W.Nile	Aldewaim	0.0685841		115058	200200	1.001e+06		86293.1	150150	750750
			W.Nile	Aljabalain	0.180617		6909.3	12022.2	60110.9		5181.98	9016.64	45083.2
			W.Nile	Alsalam	0.0523865		41408.4	72050.6	360253		31056.3	54038	270190
			total				2.62507e+06	4.56762e+06	2.28381e+07		1.9688e+06	3.42571e+06	1.71286e+07
			additional or removed ecological zones when MDA is determined at ecological zone level in comparison to locality level
							100% coverage				75% coverage
							population	MDA cost(US$)			population	MDA cost (US$)
			State	locality	EZ	prevalence/ add or delete		1 year	5 year			1 year	5 year
			additional ecological zones required for MDA intervention
			C.darfour	Makjur	Moderate 3	0.0964912	7149.9	12440.8	62204.1		5362.43	9330.62	46653.1
			C.darfour	Makjur	Far 3	0.0625	7149.9	12440.8	62204.1		5362.43	9330.62	46653.1
			Alkhartoum	East Nile	Near 3	0.12069	119336	207644	1.03822e+06		89501.6	155733	778664
			N.Kordofan	Shikan	Near 2	0.0949153	81134.7	141174	705872		60851	105881	529404
			W.kordofan	Lagawa	Near 3	0.0848057	11566.5	20125.7	100629		8674.88	15094.3	75471.4
			S.darfour	Eid Elfursan	Far 3	0.0881356	25055.5	43596.6	217983		18791.6	32697.4	163487
			S.kordofan	Alabasiah	Far 3	0.0585586	12519.9	21784.6	108923		9389.92	16338.5	81692.3
			S.kordofan	Gadeir	Moderate 2	0.0528169	11806.8	20543.8	102719		8855.1	15407.9	77039.4
			W.Nile	Rubak	Moderate 3	0.220339	31085.2	54088.2	270441		23313.9	40566.2	202831
			W.Nile	Um Ramtah	Near 3	0.128378	15424.1	26837.9	134190		11568.1	20128.5	100642
			total				322228	560677	2.80338e+06		241671	420508	2.10254e+06
			removed ecological zones where they are not required for MDA intervention
			B.Nile	AlRosaeris	Far 3	0.0211268	-25372.1	-44147.5	-220737		-19029.1	-33110.6	-165553
			C.darfour	Wadi Salih	Near 3	0.0253807	-23828.2	-41461.1	-207305		-17871.2	-31095.8	-155479
			E.darfour	Eldeain	Moderate 2	0.0321429	-12015.9	-20907.7	-104538		-9011.92	-15680.7	-78403.7
			elgdareif	Basundah	Far 2	0.016835	-8786.1	-15287.8	-76439.1		-6589.58	-11465.9	-57329.3
			N.Kordofan	Alrahad	Far 2	0.0169492	-23675.7	-41195.7	-205979		-17756.8	-30896.8	-154484
			W.darfour	Forbranga	Near 2	0.0429799	-25730.1	-44770.4	-223852		-19297.6	-33577.8	-167889
			W.kordofan	Alfoolah	Near 3	0.0274914	-30947.7	-53848.9	-269245		-23210.8	-40386.7	-201934
			W.kordofan	Babanosa	Near 3	0.0204778	-6394.67	-11126.7	-55633.6		-4796	-8345.04	-41725.2
			W.kordofan	Babanosa	Moderate 3	0.0306122	-6394.8	-11127	-55634.8		-4796.1	-8345.21	-41726.1
			S.darfour	Alsalam	Near 3	0.0416667	-10938.7	-19033.3	-95166.7		-8204.02	-14275	-71375
			S.darfour	Alradoom	Far 3	0.0229885	-15686.7	-27294.9	-136474		-11765	-20471.1	-102356
			S.darfour	Um Dafoog	Moderate 3	0.0337553	-6945.9	-12085.9	-60429.3		-5209.43	-9064.4	-45322
			S.darfour	Kutom	Near 3	0.0236486	-21689.8	-37740.3	-188701		-16267.3	-28305.2	-141526
			S.kordofan	Abo Jebaiha	Near 3	0.017301	-21785.2	-37906.2	-189531		-16338.9	-28429.7	-142148
			S.kordofan	Abo Jebaiha	Far 3	0.0207612	-21785.2	-37906.2	-189531		-16338.9	-28429.7	-142148
			S.kordofan	Altadamon	Far 3	0.00877193	-13899.4	-24185	-120925		-10424.5	-18138.7	-90693.6
			W.Nile	Aldewaim	Near 3	0.0443038	-38352.5	-66733.4	-333667		-28764.4	-50050	-250250
			W.Nile	Aldewaim	Far 3	0.0174216	-38352.5	-66733.4	-333667		-28764.4	-50050	-250250
			W.Nile	Alsalam	Moderate 3	0.0211268	-13802.8	-24016.9	-120084		-10352.1	-18012.7	-90063.3
			W.Nile	Alsalam	Far 3	0.0322581	-13802.8	-24016.9	-120084		-10352.1	-18012.7	-90063.3
			total				-380187	-661525	-3.30762e+06		-285140	-496144	-2.48072e+06
			Grand				2.56711e+06	4.46677e+06	2.23339e+07		1.92533e+06	3.35008e+06	1.67504e+07
